# Supplementary material for: Holothurians have a reduced GPCR and odorant receptor-like repertoire compared to other echinoderms
Source: Sci Rep. 2020 Feb 25;10:3348. doi: 10.1038/s41598-020-60167-3 (PMC7042368; doi:10.1038/s41598-020-60167-3)
Supplement: Supplementary file 3 — Supplementary Information3. [file 41598_2020_60167_MOESM3_ESM.xlsx]

## Sheet: S1.1. Rhodopsin
Holothurians have a reduced GPCR and odorant receptor-like repertoire compared to other echinoderms.
Nathalie Marquet, João C.R. Cardoso, Bruno Louro, Stefan A. Fernandes, Sandra C. Silva, Adelino V.M. Canário
Table S1. Classification of the GPCRs identified in the H. arguinensis transcriptome.
Table S1.1. Rhodopsin receptors.
Sea cucumber ID	HMM candidate	Paralogous Group ID	Best hit against Swiss-Prot GPCRs (BLASTp)	evalue	Description
TRINITY_DN178934_c0_g6_i1	yes	1	sp|Q9MYW9|OPRM_MACMU	3.1e-18	Mu-type opioid receptor OS=Macaca mulatta GN=OPRM1 PE=2 SV=2
TRINITY_DN114406_c0_g1_i1	yes	1	sp|Q5XXP2|OPN4_PHOSU	8.25e-20	Melanopsin OS=Phodopus sungorus GN=OPN4 PE=2 SV=1
TRINITY_DN148436_c0_g1_i1	yes	1	sp|Q5YKK9|OPN4_FELCA	2.78e-16	Melanopsin OS=Felis catus GN=OPN4 PE=2 SV=1
TRINITY_DN148623_c0_g3_i1	yes	1	sp|P49286|MTR1B_HUMAN	4.89e-19	Melatonin receptor type 1B OS=Homo sapiens GN=MTNR1B PE=1 SV=1
TRINITY_DN158856_c2_g2_i2	yes	1	sp|O70528|5HT4R_CAVPO	6.85e-17	5-hydroxytryptamine receptor 4 OS=Cavia porcellus GN=HTR4 PE=2 SV=1
TRINITY_DN160372_c0_g2_i1	yes	1	sp|P70174|HRH1_MOUSE	2.95e-15	Histamine H1 receptor OS=Mus musculus GN=Hrh1 PE=1 SV=2
TRINITY_DN162010_c0_g1_i1	yes	1	sp|Q91175|ADA1A_ORYLA	7.64e-15	Alpha-1A adrenergic receptor OS=Oryzias latipes GN=adra1a PE=3 SV=1
TRINITY_DN164204_c0_g2_i1	yes	1	sp|Q29J90|MOODY	4.03e-22	G-protein coupled receptor moody OS=Drosophila pseudoobscura pseudoobscura GN=moody PE=3 SV=2
TRINITY_DN165100_c0_g1_i1	yes	1	sp|Q29J90|MOODY_DROPS	1.47e-36	G-protein coupled receptor moody OS=Drosophila pseudoobscura pseudoobscura GN=moody PE=3 SV=2
TRINITY_DN168039_c0_g1_i2	yes	1	sp|P49288|MTR1C_CHICK	7.1e-26	Melatonin receptor type 1C OS=Gallus gallus PE=2 SV=1
TRINITY_DN168321_c1_g3_i1	yes	1	sp|Q9W534|MOODY_DROME	3.51e-19	G-protein coupled receptor moody OS=Drosophila melanogaster GN=moody PE=2 SV=2
TRINITY_DN168537_c1_g1_i1	yes	1	sp|P24603|OPSD_LOLFO	7.15e-24	Rhodopsin OS=Loligo forbesi GN=RHO PE=2 SV=1
TRINITY_DN169459_c1_g1_i1	yes	1	sp|Q9W534|MOODY_DROME	7.95e-12	G-protein coupled receptor moody OS=Drosophila melanogaster GN=moody PE=2 SV=2
TRINITY_DN169527_c1_g2_i1	yes	1	sp|Q9W534|MOODY_DROME	7.95e-23	G-protein coupled receptor moody OS=Drosophila melanogaster GN=moody PE=2 SV=2
TRINITY_DN170998_c0_g1_i1	yes	1	sp|Q9W534|MOODY_DROME	1.49e-21	G-protein coupled receptor moody OS=Drosophila melanogaster GN=moody PE=2 SV=2
TRINITY_DN171647_c0_g1_i2	yes	1	sp|P18841|ADA1B_MESAU	5.52e-25	Alpha-1B adrenergic receptor OS=Mesocricetus auratus GN=ADRA1B PE=1 SV=1
TRINITY_DN172053_c0_g1_i1	yes	1	sp|Q9W534|MOODY_DROME	1.34e-19	G-protein coupled receptor moody OS=Drosophila melanogaster GN=moody PE=2 SV=2
TRINITY_DN173209_c0_g1_i1	yes	1	sp|O88495|MTR1L_MOUSE	6.04e-25	Melatonin-related receptor OS=Mus musculus GN=Gpr50 PE=2 SV=3
TRINITY_DN173521_c0_g2_i1	yes	1	sp|O15973|OPSD1_MIZYE	5.56e-21	Rhodopsin, GQ-coupled OS=Mizuhopecten yessoensis GN=SCOP1 PE=1 SV=1
TRINITY_DN173654_c0_g1_i1	yes	1	sp|Q62758|5HT4R_RAT	5.44e-25	5-hydroxytryptamine receptor 4 OS=Rattus norvegicus GN=Htr4 PE=2 SV=1
TRINITY_DN174721_c2_g1_i1	yes	1	sp|Q29J90|MOODY_DROPS	1.25e-25	G-protein coupled receptor moody OS=Drosophila pseudoobscura pseudoobscura GN=moody PE=3 SV=2
TRINITY_DN175107_c3_g1_i2	yes	1	sp|Q804X9|OPN4A_GADMO	5.35e-18	Melanopsin-A OS=Gadus morhua GN=opn4a PE=2 SV=1
TRINITY_DN176493_c0_g2_i1	yes	1	sp|Q29J90|MOODY_DROPS	3.27e-20	G-protein coupled receptor moody OS=Drosophila pseudoobscura pseudoobscura GN=moody PE=3 SV=2
TRINITY_DN178565_c0_g4_i1	yes	1	sp|Q9W534|MOODY_DROME	5.41e-25	G-protein coupled receptor moody OS=Drosophila melanogaster GN=moody PE=2 SV=2
TRINITY_DN178934_c0_g2_i7	yes	1	sp|Q9N2D9|5HT1F_PANTR	3.49e-19	5-hydroxytryptamine receptor 1F (Fragment) OS=Pan troglodytes GN=HTR1F PE=3 SV=1
TRINITY_DN179851_c1_g5_i2	yes	1	sp|Q29J90|MOODY_DROPS	2.76e-26	G-protein coupled receptor moody OS=Drosophila pseudoobscura pseudoobscura GN=moody PE=3 SV=2
TRINITY_DN181162_c0_g2_i1	yes	1	sp|Q13639|5HT4R_HUMAN	6.58e-28	5-hydroxytryptamine receptor 4 OS=Homo sapiens GN=HTR4 PE=1 SV=2
TRINITY_DN182323_c1_g7_i7	yes	1	sp|Q29J90|MOODY_DROPS	3.12e-28	G-protein coupled receptor moody OS=Drosophila pseudoobscura pseudoobscura GN=moody PE=3 SV=2
TRINITY_DN184550_c1_g1_i1	yes	1	sp|O15973|OPSD1_MIZYE	2.78e-23	Rhodopsin, GQ-coupled OS=Mizuhopecten yessoensis GN=SCOP1 PE=1 SV=1
TRINITY_DN186503_c2_g1_i1	yes	1	sp|Q17232|OAR_BOMMO	1.1e-17	Octopamine receptor OS=Bombyx mori PE=2 SV=1
TRINITY_DN95037_c0_g2_i1	yes	1	sp|Q61184|MTR1A_MOUSE	2.5e-24	Melatonin receptor type 1A OS=Mus musculus GN=Mtnr1a PE=2 SV=1
TRINITY_DN174853_c0_g1_i1	yes	1	sp|Q9W534|MOODY_DROME	6.14e-16	G-protein coupled receptor moody OS=Drosophila melanogaster GN=moody PE=2 SV=2
TRINITY_DN101677_c0_g1_i1	yes	2	sp|P18841|ADA1B_MESAU	2.18e-24	Alpha-1B adrenergic receptor OS=Mesocricetus auratus GN=ADRA1B PE=1 SV=1
TRINITY_DN108528_c0_g1_i1	yes	2	sp|O88854|GALR2_MOUSE	2.8e-15	Galanin receptor type 2 OS=Mus musculus GN=Galr2 PE=2 SV=2
TRINITY_DN109505_c1_g1_i1	yes	2	sp|O08726|GALR2_RAT	6.37e-20	Galanin receptor type 2 OS=Rattus norvegicus GN=Galr2 PE=2 SV=1
TRINITY_DN151046_c0_g1_i1	yes	2	sp|Q9TST5|ADRB2_FELCA	1.92e-32	Beta-2 adrenergic receptor OS=Felis catus GN=ADRB2 PE=3 SV=1
TRINITY_DN152339_c0_g2_i1	yes	2	sp|P32238|CCKAR_HUMAN	2.3e-12	Cholecystokinin receptor type A OS=Homo sapiens GN=CCKAR PE=1 SV=1
TRINITY_DN168797_c1_g4_i1	yes	2	sp|Q49LX5|SSR1_CANLF	4.45e-17	Somatostatin receptor type 1 OS=Canis lupus familiaris GN=SSTR1 PE=3 SV=1
TRINITY_DN177751_c0_g4_i2	yes	2	sp|P25931|RYAR_DROME	1.45e-11	RYamide receptor OS=Drosophila melanogaster GN=RYa-R PE=2 SV=2
TRINITY_DN178487_c0_g3_i4	yes	2	sp|Q9TST6|ADRB1_FELCA	1.15e-13	Beta-1 adrenergic receptor OS=Felis catus GN=ADRB1 PE=3 SV=1
TRINITY_DN184738_c2_g2_i1	yes	2	sp|Q8WPA2|AR_BOMMO	6.67e-18	Allatostatin-A receptor OS=Bombyx mori GN=AR PE=2 SV=1
TRINITY_DN248782_c0_g1_i1	yes	2	sp|Q96P65|QRFPR_HUMAN	1.48e-27	Pyroglutamylated RFamide peptide receptor OS=Homo sapiens GN=QRFPR PE=2 SV=2
TRINITY_DN97579_c0_g1_i1	yes	2	sp|Q8WPA2|AR_BOMMO	3.08e-19	Allatostatin-A receptor OS=Bombyx mori GN=AR PE=2 SV=1
TRINITY_DN108712_c1_g1_i1	yes	3	sp|P46023|GR101_LYMST	2.06e-135	G-protein coupled receptor GRL101 OS=Lymnaea stagnalis PE=2 SV=1
TRINITY_DN148698_c0_g1_i1	yes	3	sp|P46023|GR101_LYMST	1.81e-43	G-protein coupled receptor GRL101 OS=Lymnaea stagnalis PE=2 SV=1
TRINITY_DN153617_c0_g2_i2	yes	3	sp|P46023|GR101_LYMST	5.25e-79	G-protein coupled receptor GRL101 OS=Lymnaea stagnalis PE=2 SV=1
TRINITY_DN170202_c1_g1_i2	yes	3	sp|P46023|GR101_LYMST	3.02e-22	G-protein coupled receptor GRL101 OS=Lymnaea stagnalis PE=2 SV=1
TRINITY_DN184913_c1_g2_i6	yes	3	sp|P46023|GR101_LYMST	1.52e-98	G-protein coupled receptor GRL101 OS=Lymnaea stagnalis PE=2 SV=1
TRINITY_DN96230_c1_g1_i1	yes	3	sp|P46023|GR101_LYMST	4.21e-62	G-protein coupled receptor GRL101 OS=Lymnaea stagnalis PE=2 SV=1
TRINITY_DN113016_c0_g1_i1	yes	4	sp|Q8BZ39|NMUR2_MOUSE	5.4e-15	Neuromedin-U receptor 2 OS=Mus musculus GN=Nmur2 PE=2 SV=1
TRINITY_DN136881_c0_g3_i1	yes	4	sp|Q5E9P3|S1PR1_BOVIN	2.11e-13	Sphingosine 1-phosphate receptor 1 OS=Bos taurus GN=S1PR1 PE=2 SV=1
TRINITY_DN149306_c0_g2_i1	yes	4	sp|Q8BZ39|NMUR2_MOUSE	7.74e-16	Neuromedin-U receptor 2 OS=Mus musculus GN=Nmur2 PE=2 SV=1
TRINITY_DN159040_c0_g1_i1	yes	4	sp|P49660|SSR4_MOUSE	7.24e-11	Somatostatin receptor type 4 OS=Mus musculus GN=Sstr4 PE=1 SV=2
TRINITY_DN169625_c1_g2_i1	yes	4	sp|Q9ESQ4|NMUR2_RAT	1.02e-17	Neuromedin-U receptor 2 OS=Rattus norvegicus GN=Nmur2 PE=1 SV=2
TRINITY_DN170522_c0_g2_i1	yes	4	sp|Q9ESQ4|NMUR2_RAT	5.82e-18	Neuromedin-U receptor 2 OS=Rattus norvegicus GN=Nmur2 PE=1 SV=2
TRINITY_DN172862_c0_g1_i1	yes	4	sp|Q8BZ39|NMUR2_MOUSE	1.46e-18	Neuromedin-U receptor 2 OS=Mus musculus GN=Nmur2 PE=2 SV=1
TRINITY_DN177453_c0_g1_i1	yes	4	sp|Q8ITC7|CAPAR_DROME	6.45e-27	Neuropeptides capa receptor OS=Drosophila melanogaster GN=CapaR PE=2 SV=3
TRINITY_DN136692_c1_g1_i1	yes		sp|Q6BD04|GPR54_ORENI	1.49e-52	G-protein coupled receptor 54 OS=Oreochromis niloticus GN=gpr54 PE=2 SV=1
TRINITY_DN151819_c0_g1_i1	yes		sp|Q9Y5Y3|GPR45_HUMAN	2.18e-119	Probable G-protein coupled receptor 45 OS=Homo sapiens GN=GPR45 PE=2 SV=2
TRINITY_DN152517_c0_g2_i2	yes		sp|P56719|OX2R_RAT	1.44e-67	Orexin receptor type 2 OS=Rattus norvegicus GN=Hcrtr2 PE=2 SV=1
TRINITY_DN154042_c0_g1_i1	yes		sp|P0C5J4|GPR52_MOUSE	1.06e-45	G-protein coupled receptor 52 OS=Mus musculus GN=Gpr52 PE=2 SV=1
TRINITY_DN155888_c0_g1_i1	yes		sp|P97292|HRH2_MOUSE	1.45e-73	Histamine H2 receptor OS=Mus musculus GN=Hrh2 PE=2 SV=2
TRINITY_DN156703_c1_g1_i1	yes		sp|Q6BD04|GPR54_ORENI	1.55e-53	G-protein coupled receptor 54 OS=Oreochromis niloticus GN=gpr54 PE=2 SV=1
TRINITY_DN158222_c1_g1_i1	yes		sp|P25931|RYAR_DROME	7.03e-30	RYamide receptor OS=Drosophila melanogaster GN=RYa-R PE=2 SV=2
TRINITY_DN165994_c1_g1_i1	yes		sp|O46639|TRFR_BOVIN	1.7e-78	Thyrotropin-releasing hormone receptor OS=Bos taurus GN=TRHR PE=3 SV=1
TRINITY_DN165994_c1_g2_i1	yes		sp|O46639|TRFR_BOVIN	1.81e-78	Thyrotropin-releasing hormone receptor OS=Bos taurus GN=TRHR PE=3 SV=1
TRINITY_DN166152_c0_g4_i1	yes		sp|Q99679|GPR21_HUMAN	2.24e-26	Probable G-protein coupled receptor 21 OS=Homo sapiens GN=GPR21 PE=2 SV=1
TRINITY_DN167615_c0_g1_i3	yes		sp|Q5QD21|TAA7C_RAT	7.83e-11	Trace amine-associated receptor 7c OS=Rattus norvegicus GN=Taar7c PE=3 SV=1
TRINITY_DN172574_c0_g1_i1	yes		sp|Q6BD04|GPR54_ORENI	2.11e-25	G-protein coupled receptor 54 OS=Oreochromis niloticus GN=gpr54 PE=2 SV=1
TRINITY_DN173521_c0_g1_i1	yes		sp|P35370|OPRX_RAT	2.25e-14	Nociceptin receptor OS=Rattus norvegicus GN=Oprl1 PE=2 SV=1
TRINITY_DN173682_c0_g3_i1	yes		sp|Q9Y2T5|GPR52_HUMAN	1.3e-35	G-protein coupled receptor 52 OS=Homo sapiens GN=GPR52 PE=2 SV=2
TRINITY_DN178050_c0_g1_i2	yes		sp|P29275|AA2BR_HUMAN	1.1e-24	Adenosine receptor A2b OS=Homo sapiens GN=ADORA2B PE=2 SV=1
TRINITY_DN178387_c0_g1_i1	yes		sp|P30940|5HT1F_RAT	2.23e-11	5-hydroxytryptamine receptor 1F OS=Rattus norvegicus GN=Htr1f PE=3 SV=1
TRINITY_DN181254_c1_g3_i2	yes		sp|Q93126|GPR9_AMPAM	1.37e-13	Probable G-protein coupled receptor No9 OS=Amphibalanus amphitrite PE=3 SV=1
TRINITY_DN184033_c1_g1_i1	yes		sp|P29274|AA2AR_HUMAN	1.06e-85	Adenosine receptor A2a OS=Homo sapiens GN=ADORA2A PE=1 SV=2
TRINITY_DN186455_c3_g1_i1	yes		sp|O88854|GALR2_MOUSE	3.63e-16	Galanin receptor type 2 OS=Mus musculus GN=Galr2 PE=2 SV=2
TRINITY_DN61298_c0_g2_i1	yes		sp|P08482|ACM1_RAT	1.55e-64	Muscarinic acetylcholine receptor M1 OS=Rattus norvegicus GN=Chrm1 PE=1 SV=1
TRINITY_DN97107_c0_g1_i1	yes		sp|Q32ZE2|AA2BR_RABIT	5.89e-34	Adenosine receptor A2b OS=Oryctolagus cuniculus GN=ADORA2B PE=2 SV=1
TRINITY_DN112563_c0_g1_i1	no		sp|Q8ITC9|PK1R_DROME	6.34e-50	Pyrokinin-1 receptor OS=Drosophila melanogaster GN=PK1-R PE=2 SV=1
TRINITY_DN146879_c0_g2_i1	no		sp|P19328|ADA2B_RAT	1.39e-09	Alpha-2B adrenergic receptor OS=Rattus norvegicus GN=Adra2b PE=2 SV=2
TRINITY_DN160250_c1_g1_i2	no		sp|Q9TUA0|OR3A3_PANTR	1.21e-06	Olfactory receptor 3A3 OS=Pan troglodytes GN=OR3A3 PE=3 SV=1
TRINITY_DN103209_c0_g2_i1	no		sp|Q8UUG8|5HT2B_TETFL	9.83e-15	5-hydroxytryptamine receptor 2B OS=Tetraodon fluviatilis GN=htr2b PE=2 SV=1
TRINITY_DN107731_c0_g1_i1	no		sp|P47747|HRH2_CAVPO	2.5e-09	Histamine H2 receptor OS=Cavia porcellus GN=HRH2 PE=3 SV=1
TRINITY_DN114725_c0_g1_i1	no		sp|Q9EQD2|NPFF2_RAT	3.11e-29	Neuropeptide FF receptor 2 OS=Rattus norvegicus GN=Npffr2 PE=2 SV=1
TRINITY_DN133748_c1_g1_i1	no		sp|P30731|GPR83_MOUSE	2.34e-55	G-protein coupled receptor 83 OS=Mus musculus GN=Gpr83 PE=2 SV=2
TRINITY_DN134256_c0_g1_i2	no		sp|P51049|MR1BB_DANRE	2.99e-31	Melatonin receptor type 1B-B OS=Danio rerio GN=mtnr1bb PE=2 SV=2
TRINITY_DN137241_c0_g1_i1	no		sp|Q9I919|GPR85_DANRE	3.44e-49	Probable G protein-coupled receptor 85 OS=Danio rerio GN=gpr85 PE=2 SV=1
TRINITY_DN142984_c0_g1_i1	no		sp|P48039|MTR1A_HUMAN	1.72e-36	Melatonin receptor type 1A OS=Homo sapiens GN=MTNR1A PE=1 SV=1
TRINITY_DN143153_c0_g1_i1	no		sp|P30546|HRH1_BOVIN	1.03e-40	Histamine H1 receptor OS=Bos taurus GN=HRH1 PE=2 SV=1
TRINITY_DN144679_c0_g1_i1	no		sp|Q2V2K5|GNRHR_OCTVU	2.7e-43	Gonadotropin-releasing hormone receptor OS=Octopus vulgaris GN=GNRHR PE=2 SV=1
TRINITY_DN145710_c0_g1_i2	no		sp|O13076|AA2BR_CHICK	8.31e-23	Adenosine receptor A2b OS=Gallus gallus GN=ADORA2B PE=2 SV=1
TRINITY_DN146389_c0_g1_i1	no		sp|P70585|GPR19_RAT	6.62e-85	G-protein coupled receptor 19 OS=Rattus norvegicus GN=Gpr19 PE=2 SV=2
TRINITY_DN151315_c1_g1_i1	no		sp|P97292|HRH2_MOUSE	1.0e-07	Histamine H2 receptor OS=Mus musculus GN=Hrh2 PE=2 SV=2
TRINITY_DN152023_c0_g1_i1	no		sp|P30974|TLR1_DROME	4.44e-32	Tachykinin-like peptides receptor 86C OS=Drosophila melanogaster GN=TkR86C PE=2 SV=2
TRINITY_DN152501_c0_g3_i2	no		sp|P32247|BRS3_HUMAN	6.4e-19	Bombesin receptor subtype-3 OS=Homo sapiens GN=BRS3 PE=1 SV=1
TRINITY_DN153563_c0_g1_i2	no		sp|Q9NDM2|GUTR1_DROME	3.4E-19	Protein trapped in endoderm-1 OS=Drosophila melanogaster OX=7227 GN=Tre1 PE=1 SV=1
TRINITY_DN153756_c0_g1_i1	no		sp|B2RPY5|GP161_MOUSE	1.19e-47	G-protein coupled receptor 161 OS=Mus musculus GN=Gpr161 PE=1 SV=1
TRINITY_DN154842_c0_g1_i1	no		sp|A5A4K9|GHSR_RABIT	5.55e-41	Growth hormone secretagogue receptor type 1 OS=Oryctolagus cuniculus GN=GHSR PE=2 SV=1
TRINITY_DN154940_c1_g1_i1	no		sp|P97292|HRH2_MOUSE	5.41e-07	Histamine H2 receptor OS=Mus musculus GN=Hrh2 PE=2 SV=2
TRINITY_DN156684_c0_g1_i1	no		sp|O57422|OPN4B_XENLA	1.52e-21	Melanopsin-B OS=Xenopus laevis GN=opn4b PE=2 SV=1
TRINITY_DN157635_c0_g2_i1	no		sp|Q99679|GPR21_HUMAN	6.64e-15	Probable G-protein coupled receptor 21 OS=Homo sapiens GN=GPR21 PE=2 SV=1
TRINITY_DN160250_c1_g4_i1	no		sp|Q28596|TRFR_SHEEP	1.9E-7	Thyrotropin-releasing hormone receptor OS=Ovis aries GN=TRHR PE=2 SV=1
TRINITY_DN160634_c0_g2_i1	no		sp|P70031|CCKAR_XENLA	1.0e-24	Cholecystokinin receptor OS=Xenopus laevis GN=cckar PE=2 SV=1
TRINITY_DN161414_c0_g1_i1	no		sp|Q9VNM1|NPFR_DROME	8.57e-43	Neuropeptide F receptor OS=Drosophila melanogaster GN=NPFR PE=1 SV=3
TRINITY_DN161842_c0_g1_i1	no		sp|P30937|SSR4_RAT	1.18e-66	Somatostatin receptor type 4 OS=Rattus norvegicus GN=Sstr4 PE=1 SV=1
TRINITY_DN162701_c0_g1_i1	no		sp|O14718|OPSX_HUMAN	4.04e-18	Visual pigment-like receptor peropsin OS=Homo sapiens GN=RRH PE=1 SV=1
TRINITY_DN162754_c1_g1_i2	no		sp|F1MLX5|LGR4_BOVIN	1.15e-23	Leucine-rich repeat-containing G-protein coupled receptor 4 OS=Bos taurus GN=LGR4 PE=3 SV=3
TRINITY_DN164726_c0_g2_i1	no		sp|P32247|BRS3_HUMAN	5.12e-28	Bombesin receptor subtype-3 OS=Homo sapiens GN=BRS3 PE=1 SV=1
TRINITY_DN165575_c0_g1_i1	no		sp|Q28927|ADRB1_SHEEP	2.07e-16	Beta-1 adrenergic receptor OS=Ovis aries GN=ADRB1 PE=2 SV=2
TRINITY_DN166472_c0_g3_i1	no		sp|O15354|GPR37_HUMAN	1.42e-07	Prosaposin receptor GPR37 OS=Homo sapiens GN=GPR37 PE=1 SV=2
TRINITY_DN167470_c0_g1_i2	no		sp|P49683|PRLHR_HUMAN	3.9E-8	Prolactin-releasing peptide receptor OS=Homo sapiens OX=9606 GN=PRLHR PE=1 SV=3
TRINITY_DN167874_c0_g1_i2	no		sp|P43119|PI2R_HUMAN	1.0e-10	Prostacyclin receptor OS=Homo sapiens GN=PTGIR PE=1 SV=1
TRINITY_DN168911_c0_g6_i4	no		sp|O42329|GNRR2_CLAGA	6.79e-07	Gonadotropin-releasing hormone II receptor OS=Clarias gariepinus PE=2 SV=2
TRINITY_DN170061_c1_g1_i1	no		sp|O97967|BRS3_SHEEP	3.78e-24	Bombesin receptor subtype-3 OS=Ovis aries GN=BRS3 PE=2 SV=1
TRINITY_DN171248_c0_g4_i4	no		sp|P35406|DRD1_CARAU	1.36e-08	D(1) dopamine receptor OS=Carassius auratus PE=2 SV=1
TRINITY_DN172209_c0_g1_i1	no		sp|Q923X8|TAA7B_RAT	5.44e-11	Trace amine-associated receptor 7b OS=Rattus norvegicus GN=Taar7b PE=3 SV=2
TRINITY_DN173353_c0_g2_i4	no		sp|Q91ZY1|HRH4_RAT	1.29e-13	Histamine H4 receptor OS=Rattus norvegicus GN=Hrh4 PE=2 SV=1
TRINITY_DN173587_c0_g2_i1	no		sp|O57422|OPN4B_XENLA	2.6e-24	Melanopsin-B OS=Xenopus laevis GN=opn4b PE=2 SV=1
TRINITY_DN174021_c2_g4_i2	no		sp|A1ZAX0|CCH1R_DROME	5.54e-25	Neuropeptide CCHamide-1 receptor OS=Drosophila melanogaster GN=CCHa1-R PE=2 SV=2
TRINITY_DN174458_c1_g1_i2	no		sp|Q2V2K5|GNRHR_OCTVU	7.94e-09	Gonadotropin-releasing hormone receptor OS=Octopus vulgaris GN=GNRHR PE=2 SV=1
TRINITY_DN174548_c0_g2_i6	no		sp|A1ZAX0|CCH1R_DROME	1.21e-41	Neuropeptide CCHamide-1 receptor OS=Drosophila melanogaster GN=CCHa1-R PE=2 SV=2
TRINITY_DN174782_c0_g2_i3	no		sp|A5A4K9|GHSR_RABIT	2.24e-14	Growth hormone secretagogue receptor type 1 OS=Oryctolagus cuniculus GN=GHSR PE=2 SV=1
TRINITY_DN175697_c1_g2_i3	no		sp|Q8SQ54|MCHR2_MACFA	6.06e-06	Melanin-concentrating hormone receptor 2 OS=Macaca fascicularis GN=MCHR2 PE=2 SV=1
TRINITY_DN177005_c0_g1_i10	no		sp|Q9VCZ3|OCTB1_DROME	1.85e-21	Octopamine receptor beta-1R OS=Drosophila melanogaster GN=Octbeta1R PE=2 SV=1
TRINITY_DN177713_c0_g1_i2	no		sp|Q9N2A2|ACM3_PONPY	4.06e-23	Muscarinic acetylcholine receptor M3 OS=Pongo pygmaeus GN=CHRM3 PE=2 SV=1
TRINITY_DN178779_c0_g4_i1	no		sp|Q09QM4|GPR17_RAT	5.59e-08	Uracil nucleotide/cysteinyl leukotriene receptor OS=Rattus norvegicus GN=Gpr17 PE=2 SV=1
TRINITY_DN181380_c0_g1_i1	no		sp|Q8TB61|S35B2_HUMAN	3.12e-127	Adenosine 3'-phospho 5'-phosphosulfate transporter 1 OS=Homo sapiens GN=SLC35B2 PE=1 SV=1
TRINITY_DN181949_c0_g2_i1	no		sp|O54799|NMBR_MOUSE	1.12e-29	Neuromedin-B receptor OS=Mus musculus GN=Nmbr PE=1 SV=1
TRINITY_DN181983_c3_g1_i3	no		sp|O15973|OPSD1_MIZYE	9.42e-15	Rhodopsin, GQ-coupled OS=Mizuhopecten yessoensis GN=SCOP1 PE=1 SV=1
TRINITY_DN183201_c0_g1_i1	no		sp|P49578|ACM3_CHICK	8.68e-23	Muscarinic acetylcholine receptor M3 OS=Gallus gallus GN=CHRM3 PE=2 SV=1
TRINITY_DN187094_c18_g1_i1	no		sp|Q5XXP2|OPN4_PHOSU	1.8E-6	Melanopsin OS=Phodopus sungorus OX=10044 GN=OPN4 PE=2 SV=1
TRINITY_DN198211_c0_g1_i1	no		sp|O55197|C3AR_RAT	9.59e-10	C3a anaphylatoxin chemotactic receptor OS=Rattus norvegicus GN=C3ar1 PE=2 SV=1
TRINITY_DN220795_c0_g1_i1	no		sp|P56719|OX2R_RAT	2.91e-51	Orexin receptor type 2 OS=Rattus norvegicus GN=Hcrtr2 PE=2 SV=1
TRINITY_DN22099_c0_g1_i1	no		sp|O62809|OX2R_PIG	1.9E-7	Orexin receptor type 2 OS=Sus scrofa OX=9823 GN=HCRTR2 PE=2 SV=2
TRINITY_DN222190_c0_g1_i1	no		sp|Q9GZQ4|NMUR2_HUMAN	4.23e-15	Neuromedin-U receptor 2 OS=Homo sapiens GN=NMUR2 PE=1 SV=2
TRINITY_DN250498_c0_g1_i1	no		sp|P25106|ACKR3_HUMAN	1.44e-145	Atypical chemokine receptor 3 OS=Homo sapiens GN=ACKR3 PE=1 SV=3
TRINITY_DN253011_c0_g1_i1	no		sp|Q28044|ADRB2_BOVIN	5.26e-17	Beta-2 adrenergic receptor OS=Bos taurus GN=ADRB2 PE=2 SV=2
TRINITY_DN299290_c0_g1_i1	no		sp|P35373|AGTRB_XENLA	6.7E-8	Type-1 angiotensin II receptor B OS=Xenopus laevis OX=8355 GN=agtr1-b PE=2 SV=1
TRINITY_DN44753_c0_g1_i1	no		sp|P97288|5HT4R_MOUSE	7.19e-16	5-hydroxytryptamine receptor 4 OS=Mus musculus GN=Htr4 PE=1 SV=3
TRINITY_DN72173_c0_g1_i1	no		sp|P34981|TRFR_HUMAN	4.49e-08	Thyrotropin-releasing hormone receptor OS=Homo sapiens GN=TRHR PE=1 SV=1
TRINITY_DN98776_c0_g1_i1	no		sp|P28336|NMBR_HUMAN	2.52e-19	Neuromedin-B receptor OS=Homo sapiens GN=NMBR PE=1 SV=2

## Sheet: S1.2. Secretin
Holothurians have a reduced GPCR and odorant receptor-like repertoire compared to other echinoderms.
Nathalie Marquet, João C.R. Cardoso, Bruno Louro, Stefan A. Fernandes, Sandra C. Silva, Adelino V.M. Canário
Table S1. Classification of the GPCRs identified in the H. arguinensis transcriptome.
Table S1.2. Secretin receptors.
Sea cucumber ID	Best hit against Swiss-Prot GPCRs (BLASTp)	evalue	Description
TRINITY_DN125186_c0_g1_i1	sp|Q9GT50|MTH_DROYA	2.32e-07	G-protein coupled receptor Mth OS=Drosophila yakuba GN=mth PE=3 SV=2
TRINITY_DN139863_c0_g1_i1	sp|Q95NQ0|MTH2_DROSI	1.32e-11	G-protein coupled receptor Mth2 OS=Drosophila simulans GN=mth2 PE=3 SV=1
TRINITY_DN152133_c0_g1_i1	sp|Q95NT6|MTH2_DROYA	2.81e-15	G-protein coupled receptor Mth2 OS=Drosophila yakuba GN=mth2 PE=3 SV=1
TRINITY_DN154420_c0_g4_i1	sp|Q95NT6|MTH2_DROYA	1.01e-17	G-protein coupled receptor Mth2 OS=Drosophila yakuba GN=mth2 PE=3 SV=1
TRINITY_DN155840_c0_g1_i1	sp|Q95NT6|MTH2_DROYA	2.46e-18	G-protein coupled receptor Mth2 OS=Drosophila yakuba GN=mth2 PE=3 SV=1
TRINITY_DN41916_c0_g1_i1	sp|Q9V818|MTH3_DROME	2.08e-20	Probable G-protein coupled receptor Mth-like 3 OS=Drosophila melanogaster GN=mthl3 PE=1 SV=3
TRINITY_DN116777_c0_g1_i1	sp|O42603|CRFR2_XENLA	3.16e-48	Corticotropin-releasing factor receptor 2 OS=Xenopus laevis GN=crhr2 PE=2 SV=1
TRINITY_DN148873_c0_g1_i1	sp|Q68EK2|CALRL_DANRE	6.44e-93	Calcitonin gene-related peptide type 1 receptor OS=Danio rerio GN=calcrla PE=2 SV=1
TRINITY_DN158607_c0_g2_i2	sp|P83118|MTH11_DROME	1.34e-12	Probable G-protein coupled receptor Mth-like 11 OS=Drosophila melanogaster GN=mthl11 PE=3 SV=3
TRINITY_DN170151_c0_g1_i4	sp|Q9W4Y2|PDFR_DROME	9.65e-55	PDF receptor OS=Drosophila melanogaster GN=Pdfr PE=1 SV=2
TRINITY_DN171220_c0_g1_i7	sp|P47866|CRFR2_RAT	8.61e-73	Corticotropin-releasing factor receptor 2 OS=Rattus norvegicus GN=Crhr2 PE=1 SV=2
TRINITY_DN183707_c2_g1_i9	sp|Q8WXG9|GPR98_HUMAN	0.00	G-protein coupled receptor 98 OS=Homo sapiens GN=GPR98 PE=1 SV=2
TRINITY_DN95704_c0_g1_i1	sp|Q13324|CRFR2_HUMAN	1.81e-54	Corticotropin-releasing factor receptor 2 OS=Homo sapiens GN=CRHR2 PE=1 SV=2
TRINITY_DN149928_c1_g1_i2	sp|P25107|PTH1R_DIDVI	1.93e-93	Parathyroid hormone/parathyroid hormone-related peptide receptor OS=Didelphis virginiana GN=PTH1R PE=1 SV=2
TRINITY_DN163676_c2_g1_i2	sp|Q5R9A7|GP155_PONAB	3.0E-10	Integral membrane protein GPR155 OS=Pongo abelii GN=GPR155 PE=2 SV=1

## Sheet: S1.3. Adhesion
Holothurians have a reduced GPCR and odorant receptor-like repertoire compared to other echinoderms.
Nathalie Marquet, João C.R. Cardoso, Bruno Louro, Stefan A. Fernandes, Sandra C. Silva, Adelino V.M. Canário
Table S1. Classification of the GPCRs identified in the H. arguinensis transcriptome.
Table S1.3. Adhesion receptors.
Sea cucumber ID	Best hit against Swiss-Prot GPCRs (BLASTp)	evalue	Description
TRINITY_DN103549_c0_g1_i1	sp|Q9BY15|AGRE3_HUMAN	1.2E-8	Adhesion G protein-coupled receptor E3 OS=Homo sapiens GN=ADGRE3 PE=2 SV=2
TRINITY_DN133996_c1_g1_i1	sp|Q9V5N8|STAN_DROME	5.48e-07	Protocadherin-like wing polarity protein stan OS=Drosophila melanogaster GN=stan PE=1 SV=4
TRINITY_DN136017_c0_g1_i2	sp|Q8IZF6|AGRG4_HUMAN	1.73e-38	Adhesion G-protein coupled receptor G4 OS=Homo sapiens GN=ADGRG4 PE=2 SV=2
TRINITY_DN136017_c0_g2_i1	sp|Q8IZF6|AGRG4_HUMAN	2.48e-31	Adhesion G-protein coupled receptor G4 OS=Homo sapiens GN=ADGRG4 PE=2 SV=3
TRINITY_DN139664_c0_g1_i1	sp|Q6F3F9|AGRG6_MOUSE	2.09e-15	Adhesion G-protein coupled receptor G6 OS=Mus musculus GN=Adgrg6 PE=1 SV=1
TRINITY_DN140342_c0_g1_i1	sp|A6QLU6|AGRD1_BOVIN	1.12e-15	Adhesion G-protein coupled receptor D1 OS=Bos taurus GN=ADGRD1 PE=2 SV=1
TRINITY_DN149852_c1_g2_i1	sp|A6QLU6|AGRD1_BOVIN	8.31e-43	Adhesion G-protein coupled receptor D1 OS=Bos taurus GN=ADGRD1 PE=2 SV=1
TRINITY_DN155425_c0_g1_i1	sp|Q8IZF6|AGRG4_HUMAN	4.36e-59	Adhesion G-protein coupled receptor G4 OS=Homo sapiens GN=ADGRG4 PE=2 SV=2
TRINITY_DN155575_c0_g2_i2	sp|Q7TT36|AGRA3_MOUSE	1.74e-155	Adhesion G protein-coupled receptor A3 OS=Mus musculus GN=Adgra3 PE=2 SV=3
TRINITY_DN155746_c0_g1_i1	sp|O94910|AGRL1_HUMAN	1.21e-49	Adhesion G protein-coupled receptor L1 OS=Homo sapiens GN=ADGRL1 PE=1 SV=1
TRINITY_DN157142_c0_g1_i1	sp|B7ZCC9|AGRG4_MOUSE	4.69e-46	Adhesion G-protein coupled receptor G4 OS=Mus musculus GN=Adgrg4 PE=3 SV=1
TRINITY_DN157295_c0_g1_i1	sp|G5ECX0|LPLT2_CAEEL	7.54e-24	Latrophilin-like protein LAT-2 OS=Caenorhabditis elegans GN=lat-2 PE=2 SV=1
TRINITY_DN163139_c2_g2_i1	sp|B7ZCC9|AGRG4_MOUSE	1.04e-61	Adhesion G-protein coupled receptor G4 OS=Mus musculus GN=Adgrg4 PE=3 SV=1
TRINITY_DN165733_c0_g4_i1	sp|Q9BY15|AGRE3_HUMAN	5.96e-32	Adhesion G protein-coupled receptor E3 OS=Homo sapiens GN=ADGRE3 PE=2 SV=2
TRINITY_DN166944_c1_g1_i1	sp|G5ECX0|LPLT2_CAEEL	5.84e-17	Latrophilin-like protein LAT-2 OS=Caenorhabditis elegans GN=lat-2 PE=2 SV=1
TRINITY_DN166944_c2_g2_i1	sp|A6QLU6|AGRD1_BOVIN	1.05e-47	Adhesion G-protein coupled receptor D1 OS=Bos taurus GN=ADGRD1 PE=2 SV=1
TRINITY_DN166944_c2_g3_i1	sp|A6QLU6|AGRD1_BOVIN	5.24e-33	Adhesion G-protein coupled receptor D1 OS=Bos taurus GN=ADGRD1 PE=2 SV=2
TRINITY_DN167196_c0_g1_i2	sp|Q8IZF6|AGRG4_HUMAN	4.08e-47	Adhesion G-protein coupled receptor G4 OS=Homo sapiens GN=ADGRG4 PE=2 SV=2
TRINITY_DN167339_c0_g1_i2	sp|C6KFA3|AGRG6_DANRE	4.53e-48	Adhesion G-protein coupled receptor G6 OS=Danio rerio GN=adgrg6 PE=1 SV=1
TRINITY_DN170546_c1_g2_i2	sp|Q8IZF6|AGRG4_HUMAN	1.06e-59	Adhesion G-protein coupled receptor G4 OS=Homo sapiens GN=ADGRG4 PE=2 SV=2
TRINITY_DN172603_c0_g1_i1	sp|C6KFA3|AGRG6_DANRE	1.3e-42	Adhesion G-protein coupled receptor G6 OS=Danio rerio GN=adgrg6 PE=1 SV=1
TRINITY_DN172613_c2_g1_i2	sp|C6KFA3|AGRG6_DANRE	4.81e-37	Adhesion G-protein coupled receptor G6 OS=Danio rerio GN=adgrg6 PE=1 SV=2
TRINITY_DN172623_c3_g2_i4	sp|B7ZCC9|AGRG4_MOUSE	4.32e-12	Adhesion G-protein coupled receptor G4 OS=Mus musculus GN=Adgrg4 PE=3 SV=1
TRINITY_DN173006_c2_g2_i2	sp|B7ZCC9|AGRG4_MOUSE	2.44e-36	Adhesion G-protein coupled receptor G4 OS=Mus musculus GN=Adgrg4 PE=3 SV=2
TRINITY_DN173158_c2_g1_i3	sp|B7ZCC9|AGRG4_MOUSE	1.11e-16	Adhesion G-protein coupled receptor G4 OS=Mus musculus GN=Adgrg4 PE=3 SV=3
TRINITY_DN173173_c1_g2_i4	sp|Q96K78|AGRG7_HUMAN	1.72e-45	Adhesion G-protein coupled receptor G7 OS=Homo sapiens GN=ADGRG7 PE=1 SV=2
TRINITY_DN175346_c0_g1_i1	sp|O95490|AGRL2_HUMAN	1.75e-110	Adhesion G protein-coupled receptor L2 OS=Homo sapiens GN=ADGRL2 PE=1 SV=2
TRINITY_DN176108_c0_g4_i1	sp|B7ZCC9|AGRG4_MOUSE	1.21e-35	Adhesion G-protein coupled receptor G4 OS=Mus musculus GN=Adgrg4 PE=3 SV=2
TRINITY_DN177686_c3_g1_i1	sp|B7ZCC9|AGRG4_MOUSE	8.45e-56	Adhesion G-protein coupled receptor G4 OS=Mus musculus GN=Adgrg4 PE=3 SV=2
TRINITY_DN178129_c2_g4_i1	sp|Q9HAR2|AGRL3_HUMAN	7.25e-34	Adhesion G protein-coupled receptor L3 OS=Homo sapiens GN=ADGRL3 PE=1 SV=2
TRINITY_DN179859_c0_g3_i4	sp|B7ZCC9|AGRG4_MOUSE	1.35e-34	Adhesion G-protein coupled receptor G4 OS=Mus musculus GN=Adgrg4 PE=3 SV=3
TRINITY_DN180395_c2_g1_i1	sp|B7ZCC9|AGRG4_MOUSE	7.12e-52	Adhesion G-protein coupled receptor G4 OS=Mus musculus GN=Adgrg4 PE=3 SV=4
TRINITY_DN180752_c1_g4_i1	sp|A6QLU6|AGRD1_BOVIN	2.49e-16	Adhesion G-protein coupled receptor D1 OS=Bos taurus GN=ADGRD1 PE=2 SV=2
TRINITY_DN181169_c0_g11_i1	sp|Q9UHX3|AGRE2_HUMAN	2.66e-13	Adhesion G protein-coupled receptor E2 OS=Homo sapiens GN=ADGRE2 PE=1 SV=2
TRINITY_DN181575_c1_g1_i5	sp|Q9Z173|AGRL3_RAT	1.16e-10	Adhesion G protein-coupled receptor L3 OS=Rattus norvegicus GN=Adgrl3 PE=1 SV=1
TRINITY_DN181651_c3_g7_i7	sp|Q8CJ11|AGRG2_RAT	1.35e-28	Adhesion G-protein coupled receptor G2 OS=Rattus norvegicus GN=Adgrg2 PE=1 SV=1
TRINITY_DN181925_c0_g4_i1	sp|B7ZCC9|AGRG4_MOUSE	6.17e-46	Adhesion G-protein coupled receptor G4 OS=Mus musculus GN=Adgrg4 PE=3 SV=2
TRINITY_DN182086_c0_g2_i1	sp|Q7SY09|AGRL4_DANRE	3.57e-38	Adhesion G protein-coupled receptor L4 OS=Danio rerio GN=adgrl4 PE=2 SV=2
TRINITY_DN183016_c4_g1_i1	sp|O35161|CELR1_MOUSE	3.02e-22	Cadherin EGF LAG seven-pass G-type receptor 1 OS=Mus musculus GN=Celsr1 PE=1 SV=3
TRINITY_DN183457_c0_g3_i6	sp|O88917|AGRL1_RAT	8.19e-16	Adhesion G protein-coupled receptor L1 OS=Rattus norvegicus GN=Adgrl1 PE=1 SV=1
TRINITY_DN184132_c0_g2_i1	sp|C6KFA3|AGRG6_DANRE	2.71e-58	Adhesion G-protein coupled receptor G6 OS=Danio rerio GN=adgrg6 PE=1 SV=1
TRINITY_DN184146_c2_g3_i2	sp|Q9HAR2|AGRL3_HUMAN	2.93e-27	Adhesion G protein-coupled receptor L3 OS=Homo sapiens GN=ADGRL3 PE=1 SV=2
TRINITY_DN184157_c1_g2_i2	sp|B7ZCC9|AGRG4_MOUSE	7.4e-36	Adhesion G-protein coupled receptor G4 OS=Mus musculus GN=Adgrg4 PE=3 SV=3
TRINITY_DN184459_c0_g2_i1	sp|A6QLU6|AGRD1_BOVIN	2.1e-52	Adhesion G-protein coupled receptor D1 OS=Bos taurus GN=ADGRD1 PE=2 SV=1
TRINITY_DN184588_c1_g1_i2	sp|B7ZCC9|AGRG4_MOUSE	1.62e-42	Adhesion G-protein coupled receptor G4 OS=Mus musculus GN=Adgrg4 PE=3 SV=2
TRINITY_DN184787_c3_g1_i1	sp|B7ZCC9|AGRG4_MOUSE	2.43e-53	Adhesion G-protein coupled receptor G4 OS=Mus musculus GN=Adgrg4 PE=3 SV=2
TRINITY_DN185684_c1_g2_i3	sp|B7ZCC9|AGRG4_MOUSE	3.94e-90	Adhesion G-protein coupled receptor G4 OS=Mus musculus GN=Adgrg4 PE=3 SV=2
TRINITY_DN185686_c1_g3_i1	sp|O97817|AGRL2_BOVIN	1.79e-148	Adhesion G protein-coupled receptor L2 OS=Bos taurus GN=ADGRL2 PE=2 SV=1
TRINITY_DN185780_c7_g9_i3	sp|Q9HAR2|AGRL3_HUMAN	6.12e-17	Adhesion G protein-coupled receptor L3 OS=Homo sapiens GN=ADGRL3 PE=1 SV=2
TRINITY_DN185986_c0_g5_i6	sp|Q8IZF6|AGRG4_HUMAN	3.94e-60	Adhesion G-protein coupled receptor G4 OS=Homo sapiens GN=ADGRG4 PE=2 SV=2
TRINITY_DN186173_c1_g1_i3	sp|A6QLU6|AGRD1_BOVIN	3.87e-44	Adhesion G-protein coupled receptor D1 OS=Bos taurus GN=ADGRD1 PE=2 SV=2
TRINITY_DN186265_c4_g6_i1	sp|C6KFA3|AGRG6_DANRE	8.84e-54	Adhesion G-protein coupled receptor G6 OS=Danio rerio GN=adgrg6 PE=1 SV=1
TRINITY_DN186440_c1_g1_i2	sp|Q9HAR2|AGRL3_HUMAN	7.48e-48	Adhesion G protein-coupled receptor L3 OS=Homo sapiens GN=ADGRL3 PE=1 SV=2
TRINITY_DN186982_c1_g1_i3	sp|Q9HCU4|CELR2_HUMAN	0.00	Cadherin EGF LAG seven-pass G-type receptor 2 OS=Homo sapiens GN=CELSR2 PE=1 SV=1
TRINITY_DN187023_c6_g3_i8	sp|C6KFA3|AGRG6_DANRE	3.22e-31	Adhesion G-protein coupled receptor G6 OS=Danio rerio GN=adgrg6 PE=1 SV=1
TRINITY_DN87293_c0_g2_i1	sp|Q9QYP2|CELR2_RAT	7.38e-13	Cadherin EGF LAG seven-pass G-type receptor 2 (Fragment) OS=Rattus norvegicus GN=Celsr2 PE=1 SV=1

## Sheet: S1.4. Glutamate
Holothurians have a reduced GPCR and odorant receptor-like repertoire compared to other echinoderms.
Nathalie Marquet, João C.R. Cardoso, Bruno Louro, Stefan A. Fernandes, Sandra C. Silva, Adelino V.M. Canário
Table S1. Classification of the GPCRs identified in the H. arguinensis transcriptome.
Table S1.4. Adhesion receptors.
Sea cucumber ID	Best hit against Swiss-Prot GPCRs (BLASTp)	evalue	Description
TRINITY_DN11094_c0_g1_i1	sp|Q5RAL3|GRM3_PONAB	1.5e-125	Metabotropic glutamate receptor 3 OS=Pongo abelii GN=GRM3 PE=2 SV=1
TRINITY_DN118153_c1_g1_i1	sp|O88871|GABR2_RAT	2.29e-44	Gamma-aminobutyric acid type B receptor subunit 2 OS=Rattus norvegicus GN=Gabbr2 PE=1 SV=2
TRINITY_DN126081_c0_g1_i1	sp|Q14831|GRM7_HUMAN	8.13e-45	Metabotropic glutamate receptor 7 OS=Homo sapiens GN=GRM7 PE=1 SV=1
TRINITY_DN141185_c1_g1_i1	sp|Q8C419|GP158_MOUSE	7.21e-80	Probable G-protein coupled receptor 158 OS=Mus musculus GN=Gpr158 PE=1 SV=2
TRINITY_DN146496_c0_g1_i1	sp|Q9VKA4|Y1760_DROME	2.26e-51	Probable G-protein coupled receptor CG31760 OS=Drosophila melanogaster GN=CG31760 PE=1 SV=3
TRINITY_DN149056_c0_g3_i1	sp|O88871|GABR2_RAT	6.27e-69	Gamma-aminobutyric acid type B receptor subunit 2 OS=Rattus norvegicus GN=Gabbr2 PE=1 SV=2
TRINITY_DN155859_c0_g2_i1	sp|O75899|GABR2_HUMAN	2.68e-107	Gamma-aminobutyric acid type B receptor subunit 2 OS=Homo sapiens GN=GABBR2 PE=1 SV=1
TRINITY_DN169013_c2_g2_i3	sp|G5ECB2|GABR2_CAEEL	4.61e-24	Gamma-aminobutyric acid type B receptor subunit 2 OS=Caenorhabditis elegans GN=gbb-2 PE=1 SV=1
TRINITY_DN170066_c2_g1_i1	sp|P31422|GRM3_RAT	1.33e-101	Metabotropic glutamate receptor 3 OS=Rattus norvegicus GN=Grm3 PE=1 SV=1
TRINITY_DN171259_c0_g1_i1	sp|Q5RDQ8|GRM7_PONAB	1.87e-31	Metabotropic glutamate receptor 7 OS=Pongo abelii GN=GRM7 PE=2 SV=1
TRINITY_DN171952_c2_g4_i5	sp|Q9UBS5|GABR1_HUMAN	1.45e-75	Gamma-aminobutyric acid type B receptor subunit 1 OS=Homo sapiens GN=GABBR1 PE=1 SV=1
TRINITY_DN176030_c0_g1_i5	sp|P47743|GRM8_MOUSE	3.9e-109	Metabotropic glutamate receptor 8 OS=Mus musculus GN=Grm8 PE=1 SV=2
TRINITY_DN177098_c1_g1_i1	sp|O75899|GABR2_HUMAN	5.03e-50	Gamma-aminobutyric acid type B receptor subunit 2 OS=Homo sapiens GN=GABBR2 PE=1 SV=1
TRINITY_DN180305_c0_g1_i3	sp|O00222|GRM8_HUMAN	4.72e-62	Metabotropic glutamate receptor 8 OS=Homo sapiens GN=GRM8 PE=1 SV=2
TRINITY_DN180903_c0_g2_i4	sp|Q14832|GRM3_HUMAN	3.1e-117	Metabotropic glutamate receptor 3 OS=Homo sapiens GN=GRM3 PE=1 SV=2
TRINITY_DN181054_c0_g4_i4	sp|Q9WV18|GABR1_MOUSE	9.66e-60	Gamma-aminobutyric acid type B receptor subunit 1 OS=Mus musculus GN=Gabbr1 PE=1 SV=1
TRINITY_DN182160_c0_g7_i1	sp|Q1ZZH1|GRM3_MACFA	1.51e-42	Metabotropic glutamate receptor 3 OS=Macaca fascicularis GN=GRM3 PE=2 SV=1
TRINITY_DN182482_c1_g2_i6	sp|Q5RAL3|GRM3_PONAB	8.34e-09	Metabotropic glutamate receptor 3 OS=Pongo abelii GN=GRM3 PE=2 SV=1
TRINITY_DN182952_c0_g10_i2	sp|Q09630|GRM1_CAEEL	3.58e-09	Probable metabotropic glutamate receptor mgl-1 OS=Caenorhabditis elegans GN=mgl-1 PE=3 SV=1
TRINITY_DN187063_c4_g10_i1	sp|Q9Z0U4|GABR1_RAT	7.02e-52	Gamma-aminobutyric acid type B receptor subunit 1 OS=Rattus norvegicus GN=Gabbr1 PE=1 SV=1
TRINITY_DN191646_c0_g1_i1	sp|O75899|GABR2_HUMAN	5.11e-43	Gamma-aminobutyric acid type B receptor subunit 2 OS=Homo sapiens GN=GABBR2 PE=1 SV=1

## Sheet: S1.5. Frizzled
Holothurians have a reduced GPCR and odorant receptor-like repertoire compared to other echinoderms.
Nathalie Marquet, João C.R. Cardoso, Bruno Louro, Stefan A. Fernandes, Sandra C. Silva, Adelino V.M. Canário
Table S1. Classification of the GPCRs identified in the H. arguinensis transcriptome.
Table S1.5. Frizzled receptors.
Sea cucumber ID	Best hit against Swiss-Prot GPCRs (BLASTp)	evalue	Description
TRINITY_DN183537_c2_g1_i2	sp|Q8BKG4|FZD10_MOUSE	2.1e-148	Frizzled-10 OS=Mus musculus GN=Fzd10 PE=1 SV=1
TRINITY_DN183896_c1_g2_i1	sp|Q9PUU6|FZD2_XENLA	0.00	Frizzled-2 OS=Xenopus laevis GN=fzd2 PE=2 SV=1
TRINITY_DN185167_c1_g3_i2	sp|P58421|FZD5_XENLA	0.00	Frizzled-5 OS=Xenopus laevis GN=fzd5 PE=2 SV=1

## Sheet: S1.6. Others
Holothurians have a reduced GPCR and odorant receptor-like repertoire compared to other echinoderms.
Nathalie Marquet, João C.R. Cardoso, Bruno Louro, Stefan A. Fernandes, Sandra C. Silva, Adelino V.M. Canário
Table S1. Classification of the GPCRs identified in the H. arguinensis transcriptome.
Table S1.6. Other GPCR receptors.
Sea cucumber ID	Best hit against Swiss-Prot GPCRs (BLASTp)	evalue	Description	Family
TRINITY_DN148073_c0_g1_i1	sp|Q5FWM8|GP180_XENLA	2.89e-76	Integral membrane protein GPR180 OS=Xenopus laevis GN=gpr180 PE=2 SV=1	Lung_7-TM_R
TRINITY_DN170055_c0_g1_i1	sp|Q6PB70|ANO8_MOUSE	5.39e-146	Anoctamin-8 OS=Mus musculus GN=Ano8 PE=1 SV=3	Anoctamin
TRINITY_DN161996_c0_g1_i1	sp|Q8C4U2|TM145_MOUSE	8.4e-147	Transmembrane protein 145 OS=Mus musculus GN=Tmem145 PE=1 SV=1	Lung_7-TM_R
TRINITY_DN182496_c0_g1_i1	sp|Q8C4U2|TM145_MOUSE	3.01e-56	Transmembrane protein 145 OS=Mus musculus GN=Tmem145 PE=1 SV=1	Lung_7-TM_R
TRINITY_DN183122_c0_g2_i3	sp|Q8C4U2|TM145_MOUSE	4.23e-55	Transmembrane protein 145 OS=Mus musculus GN=Tmem145 PE=1 SV=2	Lung_7-TM_R
TRINITY_DN110536_c0_g1_i1	sp|Q54U75|CRLA_DICDI	5.3E-17	Cyclic AMP receptor-like protein A OS=Dictyostelium discoideum GN=crlA PE=2 SV=1	GCR1-cAMP_R
TRINITY_DN150104_c0_g1_i1	sp|Q54U75|CRLA_DICDI	1.19e-10	Cyclic AMP receptor-like protein A OS=Dictyostelium discoideum GN=crlA PE=2 SV=1	GCR1-cAMP_R
TRINITY_DN170834_c0_g2_i2	sp|P51810|GP143_HUMAN	1.1e-23	G-protein coupled receptor 143 OS=Homo sapiens GN=GPR143 PE=1 SV=2	Ocular albinism
TRINITY_DN178914_c1_g3_i1	sp|Q8BUV8|GP107_MOUSE	7.6E-5	Protein GPR107 OS=Mus musculus OX=10090 GN=Gpr107 PE=1 SV=2	Lung_7-TM_R
TRINITY_DN182860_c0_g3_i2	sp|P70259|GP143_MOUSE	8.97e-30	G-protein coupled receptor 143 OS=Mus musculus GN=Gpr143 PE=2 SV=1	Ocular albinism
