# Supplementary material for: Holothurians have a reduced GPCR and odorant receptor-like repertoire compared to other echinoderms
Source: Sci Rep. 2020 Feb 25;10:3348. doi: 10.1038/s41598-020-60167-3 (PMC7042368; doi:10.1038/s41598-020-60167-3)
Supplement: Supplementary file 4 — Supplementary Information4. [file 41598_2020_60167_MOESM4_ESM.xlsx]

## Sheet: S2.1. Rhodopsin
Holothurians have a reduced GPCR and odorant receptor-like repertoire compared to other echinoderms.
Nathalie Marquet, João C.R. Cardoso, Bruno Louro, Stefan A. Fernandes, Sandra C. Silva, Adelino V.M. Canário
Table S2. Classification of the GPCRs identified in the A. japonicus genome.
Table S2.1. Rhodopsin receptors.
Sea cucumber ID	HMM candidate	Paralogous Group ID	Best hit against Swiss-Prot GPCRs (BLASTp)	evalue	Description
PIK50583.1	no		AVT_CATCO	1.11e-38	[Arg8]-vasotocin receptor
PIK57327.1	no		AVT_CATCO	5.18e-39	[Arg8]-vasotocin receptor
PIK41902.1	no		BRS4_BOMOR	2.82e-06	[Phe13]-bombesin receptor
PIK39182.1	no		5HT1R_DROME	5.16e-25	5-hydroxytryptamine receptor 1
PIK59335.1	no		5HT1R_DROME	1.38e-55	5-hydroxytryptamine receptor 1
PIK40022.1	no		5HT1A_RAT	5.52e-32	5-hydroxytryptamine receptor 1A
PIK46370.1	no		5HT1A_PONPY	5.33e-21	5-hydroxytryptamine receptor 1A
PIK51714.1	no		5HT1A_MOUSE	5.87e-20	5-hydroxytryptamine receptor 1A
PIK55116.1	no		5HT1A_MOUSE	1.56e-32	5-hydroxytryptamine receptor 1A
PIK55656.1	no		5HT1A_CANLF	4.39e-51	5-hydroxytryptamine receptor 1A
PIK41142.1	no		5HT1B_MOUSE	5.05e-12	5-hydroxytryptamine receptor 1B
PIK42707.1	no		5HT1B_RABIT	5.62e-26	5-hydroxytryptamine receptor 1B
PIK54904.1	no		5HT1B_DIDVI	1.43e-18	5-hydroxytryptamine receptor 1B
PIK49415.1	no		5HT1F_MOUSE	1.11e-16	5-hydroxytryptamine receptor 1F
PIK53870.1	yes	1	5HT1F_CAVPO	2.19e-20	5-hydroxytryptamine receptor 1F
PIK40583.1	no		5HT2A_PIG	5.77e-18	5-hydroxytryptamine receptor 2A
PIK56272.1	no		5HT2B_TETFL	4.27e-10	5-hydroxytryptamine receptor 2B
PIK58748.1	no		5HT2B_TETFL	6.55e-09	5-hydroxytryptamine receptor 2B
PIK55946.1	yes	1	5HT4R_HUMAN	4.82e-25	5-hydroxytryptamine receptor 4
PIK55947.1	yes	1	5HT4R_HUMAN	8.17e-26	5-hydroxytryptamine receptor 4
PIK43106.1	no		AA2AR_CANLF	2.13e-26	Adenosine receptor A2a
PIK43110.1	no		AA2AR_CANLF	7.08e-26	Adenosine receptor A2a
PIK43514.1	no		AA2AR_CANLF	8.73e-27	Adenosine receptor A2a
PIK43515.1	no		AA2AR_HORSE	1.27e-20	Adenosine receptor A2a
PIK49275.1	no		AA2AR_HUMAN	1.18e-80	Adenosine receptor A2a
PIK58680.1	no		AA2AR_HORSE	2.15e-29	Adenosine receptor A2a
PIK39925.1	no		AA2BR_RABIT	1.34e-25	Adenosine receptor A2b
PIK58691.1	no		AA2BR_MOUSE	6.97e-27	Adenosine receptor A2b
PIK50125.1	yes	2	AR_BOMMO	4.90e-15	Allatostatin-A receptor
PIK51748.1	yes	2	AR_BOMMO	8.67e-19	Allatostatin-A receptor
PIK36688.1	yes	1	ADA1A_ORYLA	1.02e-21	Alpha-1A adrenergic receptor
PIK44608.1	yes	1	ADA1A_ORYLA	1.02e-21	Alpha-1A adrenergic receptor
PIK58689.1	no		ADA1A_ORYLA	1.85e-30	Alpha-1A adrenergic receptor
PIK46422.1	yes	1	ADA1B_RAT	7.65e-20	Alpha-1B adrenergic receptor
PIK49674.1	yes	1	ADA1B_RAT	1.55e-20	Alpha-1B adrenergic receptor
PIK51887.1	yes	1	ADA1B_MESAU	7.67e-26	Alpha-1B adrenergic receptor
PIK45540.1	no		ADRA2_LABOS	3.01e-15	Alpha-2 adrenergic receptor
PIK53692.1	no		ADRA2_CARAU	4.92e-13	Alpha-2 adrenergic receptor
PIK54909.1	no		ADRA2_LABOS	8.74e-20	Alpha-2 adrenergic receptor
PIK55712.1	no		ADA2A_RAT	2.17e-07	Alpha-2A adrenergic receptor
PIK56181.1	no		ADA2A_RAT	2.80e-72	Alpha-2A adrenergic receptor
PIK58679.1	no		ADA2A_HUMAN	2.30e-11	Alpha-2A adrenergic receptor
PIK43987.1	no		ADRB1_MELGA	1.61e-11	Beta-1 adrenergic receptor
PIK58690.1	no		ADRB1_XENLA	1.00e-24	Beta-1 adrenergic receptor
PIK35427.1	yes	1	ADRB2_TSCTR	3.81e-14	Beta-2 adrenergic receptor
PIK43739.1	yes	2	ADRB2_MACMU	3.38e-18	Beta-2 adrenergic receptor
PIK46381.1	no		ADRB2_MACMU	3.33e-14	Beta-2 adrenergic receptor
PIK58426.1	no		BRS3_MACMU	5.88e-48	Bombesin receptor subtype-3
PIK35938.1	no		CCAPR_DROME	4.38e-70	Cardioacceleratory peptide receptor
PIK34298.1	no		CCR1_HUMAN	3.95e-06	C-C chemokine receptor type 1
PIK53986.1	no		CCR3_RAT	9.41e-09	C-C chemokine receptor type 3
PIK38547.1	no		CTR1_OCTVU	3.79e-09	Cephalotocin receptor 1
PIK52411.1	no		CTR1_OCTVU	1.82e-09	Cephalotocin receptor 1
PIK32900.1	no		CCKAR_XENLA	8.73e-31	Cholecystokinin receptor
PIK39897.1	yes	2	CCKAR_XENLA	1.51e-08	Cholecystokinin receptor
PIK40779.1	no		CCKAR_XENLA	3.04e-22	Cholecystokinin receptor
PIK48719.1	no		CCKAR_XENLA	1.11e-81	Cholecystokinin receptor
PIK49012.1	no		CCKAR_HUMAN	2.55e-11	Cholecystokinin receptor type A
PIK33197.1	no		DRD1L_TAKRU	6.26e-87	D(1)-like dopamine receptor
PIK41151.1	no		DRD1L_TAKRU	1.65e-86	D(1)-like dopamine receptor
PIK42805.1	no		DRD1L_TAKRU	4.32e-84	D(1)-like dopamine receptor
PIK38249.1	no		DRD2A_XENLA	6.87e-14	D(2) dopamine receptor A
PIK55657.1	no		DRD2A_XENLA	5.82e-29	D(2) dopamine receptor A
PIK40478.1	no		DRD2B_XENLA	9.74e-13	D(2) dopamine receptor B
PIK53957.1	no		DRD2L_TAKRU	6.85e-15	D(2)-like dopamine receptor
PIK38580.1	no		DRD4_MUSPF	2.51e-35	D(4) dopamine receptor
PIK55450.1	no		DOPR1_DROME	4.33e-50	Dopamine receptor 1
PIK53656.1	no		GALR1_MOUSE	3.13e-08	Galanin receptor type 1
PIK34888.1	yes	2	GALR2_RAT	1.09e-10	Galanin receptor type 2
PIK48567.1	yes	2	GALR2_MOUSE	3.22e-21	Galanin receptor type 2
PIK51246.1	yes	2	GALR2_HUMAN	3.22e-13	Galanin receptor type 2
PIK56025.1	no		GALR2_RAT	5.82e-55	Galanin receptor type 2
PIK38143.1	no		GALR3_MOUSE	8.93e-06	Galanin receptor type 3
PIK45200.1	no		GNRHR_OCTVU	2.15e-32	Gonadotropin-releasing hormone receptor {ECO:0000250|UniProtKB:P30969}
PIK48925.1	no		GNRHR_OCTVU	6.33e-43	Gonadotropin-releasing hormone receptor {ECO:0000250|UniProtKB:P30969}
PIK39770.1	no		GP161_MOUSE	2.96e-59	G-protein coupled receptor 161
PIK37689.1	no		GPR52_MOUSE	8.87e-10	G-protein coupled receptor 52 {ECO:0000250|UniProtKB:Q9Y2T5}
PIK39287.1	no		GPR52_MOUSE	2.68e-46	G-protein coupled receptor 52 {ECO:0000250|UniProtKB:Q9Y2T5}
PIK44095.1	no		GPR52_MOUSE	2.88e-10	G-protein coupled receptor 52 {ECO:0000250|UniProtKB:Q9Y2T5}
PIK53505.1	no		GPR52_HUMAN	2.82e-30	G-protein coupled receptor 52 {ECO:0000312|HGNC:HGNC:4508}
PIK43000.1	no		GPR54_ORENI	2.39e-80	G-protein coupled receptor 54
PIK46220.1	yes	2	GPR54_ORENI	7.95e-19	G-protein coupled receptor 54
PIK47819.1	no		GPR54_ORENI	4.82e-17	G-protein coupled receptor 54
PIK37947.1	yes	3	GR101_LYMST	1.28e-99	G-protein coupled receptor GRL101
PIK39302.1	yes	3	GR101_LYMST	1.16e-131	G-protein coupled receptor GRL101
PIK39927.1	yes	3	GR101_LYMST	5.33e-107	G-protein coupled receptor GRL101
PIK41271.1	yes	3	GR101_LYMST	3.99e-127	G-protein coupled receptor GRL101
PIK48327.1	yes	3	GR101_LYMST	8.29e-133	G-protein coupled receptor GRL101
PIK55409.1	no		GR101_LYMST	3.10e-08	G-protein coupled receptor GRL101
PIK59092.1	yes	3	GR101_LYMST	5.65e-82	G-protein coupled receptor GRL101
PIK34350.1	yes	1	MOODY_DROPS	5.11e-20	G-protein coupled receptor moody {ECO:0000250|UniProtKB:Q9W534}
PIK34351.1	yes	1	MOODY_DROPS	1.89e-18	G-protein coupled receptor moody {ECO:0000250|UniProtKB:Q9W534}
PIK36694.1	yes	1	MOODY_DROPS	2.85e-21	G-protein coupled receptor moody {ECO:0000250|UniProtKB:Q9W534}
PIK45612.1	yes	1	MOODY_DROPS	2.27e-20	G-protein coupled receptor moody {ECO:0000250|UniProtKB:Q9W534}
PIK46164.1	yes	1	MOODY_DROPS	1.62e-20	G-protein coupled receptor moody {ECO:0000250|UniProtKB:Q9W534}
PIK46165.1	yes	1	MOODY_DROPS	4.70e-22	G-protein coupled receptor moody {ECO:0000250|UniProtKB:Q9W534}
PIK53684.1	yes	1	MOODY_DROPS	1.69e-22	G-protein coupled receptor moody {ECO:0000250|UniProtKB:Q9W534}
PIK54619.1	yes	1	MOODY_DROPS	3.71e-30	G-protein coupled receptor moody {ECO:0000250|UniProtKB:Q9W534}
PIK54620.1	yes	1	MOODY_DROPS	9.85e-24	G-protein coupled receptor moody {ECO:0000250|UniProtKB:Q9W534}
PIK36567.1	yes	1	MOODY_DROME	3.42e-17	G-protein coupled receptor moody {ECO:0000303|PubMed:16213219}
PIK46423.1	yes	1	MOODY_DROME	4.97e-18	G-protein coupled receptor moody {ECO:0000303|PubMed:16213219}
PIK46424.1	yes	1	MOODY_DROME	1.30e-18	G-protein coupled receptor moody {ECO:0000303|PubMed:16213219}
PIK58353.1	yes	1	MOODY_DROME	1.91e-20	G-protein coupled receptor moody {ECO:0000303|PubMed:16213219}
PIK55199.1	yes	4	GHSR_RABIT	1.06e-19	Growth hormone secretagogue receptor type 1
PIK55276.1	no		GHSR_MUSPF	2.35e-29	Growth hormone secretagogue receptor type 1
PIK57668.1	no		GHSR_MUSPF	1.92e-29	Growth hormone secretagogue receptor type 1
PIK45137.1	no		HRH1_MOUSE	4.79e-55	Histamine H1 receptor
PIK54509.1	no		HRH1_PANTR	6.23e-15	Histamine H1 receptor
PIK54907.1	no		HRH1_HUMAN	1.63e-17	Histamine H1 receptor
PIK35866.1	no		HRH2_MOUSE	4.23e-21	Histamine H2 receptor
PIK42823.1	no		HRH2_MOUSE	1.14e-71	Histamine H2 receptor
PIK47942.1	yes	1	HRH2_CANLF	8.12e-18	Histamine H2 receptor
PIK50652.1	no		HRH3_HUMAN	1.37e-17	Histamine H3 receptor
PIK35307.1	no		HRH4_MOUSE	1.45e-15	Histamine H4 receptor
PIK42948.1	no		HRH4_HUMAN	1.09e-16	Histamine H4 receptor
PIK43955.1	no		HRH4_RAT	7.32e-21	Histamine H4 receptor
PIK45056.1	no		HRH4_MOUSE	1.32e-12	Histamine H4 receptor
PIK45057.1	no		HRH4_MOUSE	1.23e-12	Histamine H4 receptor
PIK47498.1	no		HRH4_RAT	5.88e-14	Histamine H4 receptor
PIK51512.1	no		HRH4_HUMAN	9.90e-22	Histamine H4 receptor
PIK51243.1	yes	2	OPRK_RAT	1.59e-17	Kappa-type opioid receptor
PIK53613.1	no		LGR6_MOUSE	1.03e-06	Leucine-rich repeat-containing G-protein coupled receptor 6
PIK52319.1	yes	3	LSHR_MOUSE	5.45e-90	Lutropin-choriogonadotropic hormone receptor
PIK52122.1	yes	3	LSHR_CHICK	4.08e-135	Lutropin-choriogonadotropic hormone receptor {ECO:0000250|UniProtKB:P22888}
PIK43705.1	no		MCHR1_MACMU	1.61e-44	Melanin-concentrating hormone receptor 1
PIK41413.1	yes	1	OPN4_FELCA	2.16e-21	Melanopsin
PIK41415.1	yes	1	OPN4_BRABE	6.65e-22	Melanopsin
PIK43442.1	no		OPN4_RUTRU	1.04e-08	Melanopsin
PIK34355.1	yes	1	OPN4A_DANRE	1.39e-19	Melanopsin-A
PIK39864.1	yes	1	OPN4A_DANRE	3.91e-13	Melanopsin-A
PIK48080.1	no		OPN4A_DANRE	3.66e-12	Melanopsin-A
PIK56697.1	yes	1	OPN4A_DANRE	5.00e-23	Melanopsin-A
PIK52541.1	no		OPN4B_XENLA	3.97e-21	Melanopsin-B
PIK39336.1	yes	2	OPN4L_DANRE	1.83e-18	Melanopsin-like
PIK41601.1	yes	1	OPN4L_DANRE	5.35e-15	Melanopsin-like
PIK36693.1	yes	1	MTR1A_PHOSU	5.66e-25	Melatonin receptor type 1A
PIK36803.1	no		MTR1A_HUMAN	4.38e-38	Melatonin receptor type 1A
PIK41591.1	yes	1	MTR1A_PHOSU	2.82e-17	Melatonin receptor type 1A
PIK44163.1	yes	1	MTR1A_PHOSU	9.52e-13	Melatonin receptor type 1A
PIK48217.1	no		MTR1A_HUMAN	1.08e-36	Melatonin receptor type 1A
PIK53409.1	yes	1	MTR1A_PHOSU	3.23e-20	Melatonin receptor type 1A
PIK53869.1	yes	1	MTR1A_HUMAN	7.07e-21	Melatonin receptor type 1A
PIK56235.1	yes	1	MTR1A_HUMAN	2.73e-20	Melatonin receptor type 1A
PIK49159.1	yes	1	MTR1B_MOUSE	4.86e-21	Melatonin receptor type 1B
PIK51712.1	no		MTR1B_HUMAN	1.67e-10	Melatonin receptor type 1B
PIK52842.1	no		MTR1B_HUMAN	3.05e-17	Melatonin receptor type 1B
PIK48119.1	no		MR1BB_DANRE	3.12e-11	Melatonin receptor type 1B-B
PIK55943.1	yes	1	MR1BB_DANRE	7.64e-32	Melatonin receptor type 1B-B
PIK49846.1	yes	1	MTR1C_XENLA	7.86e-27	Melatonin receptor type 1C
PIK56739.1	no		ACM1_DROME	9.59e-19	Muscarinic acetylcholine receptor DM1
PIK45179.1	no		ACM1_PIG	2.53e-35	Muscarinic acetylcholine receptor M1
PIK56143.1	no		ACM1_MACMU	9.23e-68	Muscarinic acetylcholine receptor M1
PIK45041.1	yes	1	ACM3_RAT	1.01e-11	Muscarinic acetylcholine receptor M3
PIK36262.1	no		ACM4_CHICK	4.68e-18	Muscarinic acetylcholine receptor M4
PIK45372.1	no		ACM5_MACMU	2.78e-63	Muscarinic acetylcholine receptor M5
PIK57457.1	no		ACM5_MACMU	2.78e-26	Muscarinic acetylcholine receptor M5
PIK57956.1	no		ACM5_SAIBB	3.42e-21	Muscarinic acetylcholine receptor M5
PIK48890.1	no		NMBR_MOUSE	9.12e-32	Neuromedin-B receptor
PIK52576.1	no		NMBR_MOUSE	1.39e-30	Neuromedin-B receptor
PIK48907.1	no		NMUR2_HUMAN	2.02e-20	Neuromedin-U receptor 2
PIK49850.1	yes	4	NMUR2_MOUSE	3.53e-24	Neuromedin-U receptor 2
PIK54287.1	yes	4	NMUR2_RAT	2.95e-12	Neuromedin-U receptor 2
PIK36207.1	no		CCH1R_DROME	1.53e-42	Neuropeptide CCHamide-1 receptor {ECO:0000303|PubMed:21110953}
PIK40961.1	no		CCH1R_DROME	1.41e-26	Neuropeptide CCHamide-1 receptor {ECO:0000303|PubMed:21110953}
PIK48518.1	no		CCH1R_DROME	7.21e-28	Neuropeptide CCHamide-1 receptor {ECO:0000303|PubMed:21110953}
PIK55381.1	no		CCH1R_DROME	1.63e-27	Neuropeptide CCHamide-1 receptor {ECO:0000303|PubMed:21110953}
PIK59471.1	no		CCH1R_DROME	3.88e-33	Neuropeptide CCHamide-1 receptor {ECO:0000303|PubMed:21110953}
PIK37433.1	no		NPY1R_RAT	6.66e-13	Neuropeptide Y receptor type 1
PIK48515.1	no		NPY1R_XENLA	6.13e-29	Neuropeptide Y receptor type 1
PIK36230.1	no		NPY2R_CAVPO	7.90e-38	Neuropeptide Y receptor type 2
PIK33772.1	yes	1	NPY4R_MOUSE	2.01e-21	Neuropeptide Y receptor type 4
PIK44079.1	no		OAR_HELVI	1.89e-66	Octopamine receptor
PIK49414.1	no		OAR_HELVI	1.03e-32	Octopamine receptor
PIK40584.1	no		OCTB1_DROME	3.25e-14	Octopamine receptor beta-1R
PIK46163.1	yes	2	OCTB2_CHISP	1.02e-16	Octopamine receptor beta-2R {ECO:0000305}
PIK47484.1	no		OCTB2_CHISP	9.67e-16	Octopamine receptor beta-2R {ECO:0000305}
PIK47485.1	no		OCTB2_CHISP	3.36e-15	Octopamine receptor beta-2R {ECO:0000305}
PIK51747.1	yes	2	OCTB2_CHISP	1.06e-12	Octopamine receptor beta-2R {ECO:0000305}
PIK54803.1	yes	2	OCTB2_CHISP	2.64e-25	Octopamine receptor beta-2R {ECO:0000305}
PIK33580.1	yes	1	OX2R_MOUSE	1.91e-17	Orexin receptor type 2
PIK45659.1	yes	2	OX2R_CANLF	3.04e-20	Orexin receptor type 2
PIK51614.1	no		OX2R_PIG	8.70e-12	Orexin receptor type 2
PIK42653.1	no		OPSP_PETMA	1.70e-06	Pineal opsin
PIK46000.1	no		GPR85_DANRE	1.76e-67	Probable G protein-coupled receptor 85
PIK47476.1	no		GPR85_DANRE	5.14e-32	Probable G protein-coupled receptor 85
PIK53655.1	no		GPR19_RAT	5.05e-85	Probable G-protein coupled receptor 19
PIK33908.1	no		GPR63_MOUSE	3.58e-111	Probable G-protein coupled receptor 63
PIK41903.1	no		GPR18_AMPAM	8.29e-19	Probable G-protein coupled receptor No18
PIK53688.1	no		GPR18_AMPAM	5.37e-13	Probable G-protein coupled receptor No18
PIK35858.1	no		PKR2_MOUSE	2.03e-24	Prokineticin receptor 2
PIK48193.1	no		PI2R_MOUSE	1.04e-08	Prostacyclin receptor
PIK35879.1	yes	2	QRFPR_HUMAN	9.53e-18	Pyroglutamylated RFamide peptide receptor
PIK44527.1	no		QRFPR_BRAFL	1.25e-60	QRFP-like peptide receptor {ECO:0000303|PubMed:25449662}
PIK49851.1	no		QRFPR_BRAFL	1.18e-09	QRFP-like peptide receptor {ECO:0000303|PubMed:25449662}
PIK39436.1	no		RXFP1_MOUSE	4.81e-125	Relaxin receptor 1
PIK32974.1	no		OPSD_NEOAU	4.23e-09	Rhodopsin
PIK52542.1	no		OPSD_LOLFO	7.43e-14	Rhodopsin
PIK55050.1	yes	4	OPSD_OTOCR	7.36e-19	Rhodopsin
PIK33210.1	yes	1	OPSD1_MIZYE	4.11e-13	Rhodopsin, GQ-coupled
PIK41414.1	no		OPSD1_MIZYE	1.00e-16	Rhodopsin, GQ-coupled
PIK44261.1	yes	1	OPSD1_MIZYE	1.67e-13	Rhodopsin, GQ-coupled
PIK56708.1	no		OPSD1_MIZYE	8.07e-11	Rhodopsin, GQ-coupled
PIK51035.1	no		RYAR_DROME	1.22e-48	RYamide receptor {ECO:0000303|PubMed:21704020}
PIK52540.1	no		RYAR_DROME	1.22e-15	RYamide receptor {ECO:0000303|PubMed:21704020}
PIK39475.1	no		RYAR_TRICA	4.17e-43	RYamide receptor {ECO:0000303|PubMed:21843505}
PIK40538.1	no		SSR4_MOUSE	2.81e-07	Somatostatin receptor type 4
PIK50265.1	yes	4	SSR4_RAT	1.63e-12	Somatostatin receptor type 4
PIK55588.1	yes	2	SSR4_HUMAN	3.65e-14	Somatostatin receptor type 4
PIK55903.1	no		SSR4_RAT	8.23e-65	Somatostatin receptor type 4
PIK35204.1	yes	4	SSR5_HUMAN	1.14e-13	Somatostatin receptor type 5
PIK51242.1	no		NK2R_MESAU	4.34e-10	Substance-K receptor
PIK34074.1	no		TLR1_DROME	4.93e-20	Tachykinin-like peptides receptor 86C
PIK40954.1	no		TLR1_DROME	1.05e-18	Tachykinin-like peptides receptor 86C
PIK53952.1	no		TLR1_DROME	1.22e-19	Tachykinin-like peptides receptor 86C
PIK58465.1	no		TLR1_DROME	8.29e-18	Tachykinin-like peptides receptor 86C
PIK38193.1	yes	2	TLR2_DROME	3.25e-27	Tachykinin-like peptides receptor 99D
PIK35315.1	no		TRFR_HUMAN	2.77e-07	Thyrotropin-releasing hormone receptor
PIK37406.1	yes	4	TRFR_CHICK	5.96e-26	Thyrotropin-releasing hormone receptor
PIK39029.1	yes	4	TRFR_RAT	2.99e-17	Thyrotropin-releasing hormone receptor
PIK50323.1	no		TRFR_CHICK	9.57e-48	Thyrotropin-releasing hormone receptor
PIK51613.1	no		TRFR_SHEEP	1.10e-09	Thyrotropin-releasing hormone receptor
PIK53909.1	no		TRFR_CHICK	5.03e-47	Thyrotropin-releasing hormone receptor
PIK51166.1	yes	2	TAAR6_HUMAN	1.21e-25	Trace amine-associated receptor 6
PIK43923.1	no		TRISR_DROME	3.40e-32	Trissin receptor {ECO:0000312|FlyBase:FBgn0085410}
PIK58460.1	no		AGTR1_PIG	2.44e-15	Type-1 angiotensin II receptor
PIK40590.1	no		SER2_CAEEL	5.64e-48	Tyramine receptor Ser-2
PIK47587.1	no		SER2_CAEEL	7.24e-15	Tyramine receptor Ser-2
PIK55713.1	no		V1AR_HUMAN	3.37e-06	Vasopressin V1a receptor
PIK33646.1	no		OPSX_HUMAN	2.75e-28	Visual pigment-like receptor peropsin
PIK33743.1	no		OPSX_HUMAN	1.70e-27	Visual pigment-like receptor peropsin
PIK53973.1	no		OPSX_HUMAN	4.01e-59	Visual pigment-like receptor peropsin

## Sheet: S2.2. Secretin
Holothurians have a reduced GPCR and odorant receptor-like repertoire compared to other echinoderms.
Nathalie Marquet, João C.R. Cardoso, Bruno Louro, Stefan A. Fernandes, Sandra C. Silva, Adelino V.M. Canário
Table S2. Classification of the GPCRs identified in the A. japonicus genome.
Table S2.2. Secretin receptors.
Sea cucumber ID	Best hit against Swiss-Prot GPCRs (BLASTp)	evalue	Description
PIK49604.1	CALRL_DANRE	1.88e-89	Calcitonin gene-related peptide type 1 receptor
PIK41405.1	CRFR1_XENLA	2.53e-42	Corticotropin-releasing factor receptor 1
PIK54681.1	CASR_RAT	6.53e-33	Extracellular calcium-sensing receptor
PIK54680.1	CASR_HUMAN	1.21e-23	Extracellular calcium-sensing receptor {ECO:0000305}
PIK47206.1	GPR98_HUMAN	6.35e-134	G-protein coupled receptor 98
PIK42563.1	MTH2_DROYA	7.09e-16	G-protein coupled receptor Mth2
PIK59071.1	MTH2_DROYA	4.82e-13	G-protein coupled receptor Mth2
PIK40009.1	PTH1R_BOVIN	2.36e-83	Parathyroid hormone/parathyroid hormone-related peptide receptor
PIK54073.1	PTH1R_DIDVI	9.81e-95	Parathyroid hormone/parathyroid hormone-related peptide receptor
PIK34007.1	PDFR_DROME	7.87e-57	PDF receptor
PIK49999.1	PDFR_DROME	1.05e-16	PDF receptor
PIK43944.1	MTH3_DROME	1.07e-21	Probable G-protein coupled receptor Mth-like 3
PIK59072.1	MTH3_DROME	9.29e-19	Probable G-protein coupled receptor Mth-like 3

## Sheet: S2.3. Adhesion
Holothurians have a reduced GPCR and odorant receptor-like repertoire compared to other echinoderms.
Nathalie Marquet, João C.R. Cardoso, Bruno Louro, Stefan A. Fernandes, Sandra C. Silva, Adelino V.M. Canário
Table S2. Classification of the GPCRs identified in the A. japonicus genome.
Table S2.3. Adhesion receptors.
Sea cucumber ID	Best hit against Swiss-Prot GPCRs (BLASTp)	evalue	Description
PIK49912.1	AGRE1_RAT	6.28e-19	Adhesion G protein-coupled receptor E2
PIK51440.1	AGRL1_HUMAN	2.10e-11	Adhesion G protein-coupled receptor L1 {ECO:0000312|HGNC:HGNC:20973}
PIK47553.1	AGRL1_RAT	7.21e-35	Adhesion G protein-coupled receptor L1 {ECO:0000312|RGD:620768}
PIK34529.1	AGRL2_HUMAN	5.36e-32	Adhesion G protein-coupled receptor L2 {ECO:0000303|PubMed:25713288}
PIK36934.1	AGRL2_HUMAN	4.18e-20	Adhesion G protein-coupled receptor L2 {ECO:0000303|PubMed:25713288}
PIK48180.1	AGRL2_HUMAN	3.69e-17	Adhesion G protein-coupled receptor L2 {ECO:0000303|PubMed:25713288}
PIK33607.1	AGRL3_HUMAN	7.29e-39	Adhesion G protein-coupled receptor L3 {ECO:0000312|HGNC:HGNC:20974}
PIK36185.1	AGRL3_HUMAN	2.13e-113	Adhesion G protein-coupled receptor L3 {ECO:0000312|HGNC:HGNC:20974}
PIK38200.1	AGRL3_HUMAN	2.61e-34	Adhesion G protein-coupled receptor L3 {ECO:0000312|HGNC:HGNC:20974}
PIK43572.1	AGRL3_HUMAN	5.68e-49	Adhesion G protein-coupled receptor L3 {ECO:0000312|HGNC:HGNC:20974}
PIK56329.1	AGRL3_HUMAN	4.15e-50	Adhesion G protein-coupled receptor L3 {ECO:0000312|HGNC:HGNC:20974}
PIK47462.1	AGRL4_DANRE	2.91e-22	Adhesion G protein-coupled receptor L4
PIK34908.1	AGRD1_BOVIN	3.43e-18	Adhesion G-protein coupled receptor D1
PIK49911.1	AGRD1_BOVIN	4.20e-13	Adhesion G-protein coupled receptor D1
PIK53660.1	AGRD1_BOVIN	1.01e-76	Adhesion G-protein coupled receptor D1
PIK58082.1	AGRD1_BOVIN	1.09e-27	Adhesion G-protein coupled receptor D1
PIK33771.1	AGRG2_HUMAN	2.76e-33	Adhesion G-protein coupled receptor G2 {ECO:0000303|PubMed:25713288}
PIK36145.1	AGRG4_MOUSE	3.49e-27	Adhesion G-protein coupled receptor G4
PIK37924.1	AGRG4_MOUSE	2.75e-48	Adhesion G-protein coupled receptor G4
PIK55366.1	AGRG4_MOUSE	1.33e-36	Adhesion G-protein coupled receptor G4
PIK55623.1	AGRG4_MOUSE	1.20e-59	Adhesion G-protein coupled receptor G4
PIK59114.1	AGRG4_MOUSE	1.36e-42	Adhesion G-protein coupled receptor G4
PIK59215.1	AGRG4_MOUSE	1.75e-45	Adhesion G-protein coupled receptor G4
PIK41196.1	AGRG4_HUMAN	2.23e-28	Adhesion G-protein coupled receptor G4 {ECO:0000303|PubMed:25713288}
PIK44969.1	AGRG4_HUMAN	1.44e-61	Adhesion G-protein coupled receptor G4 {ECO:0000303|PubMed:25713288}
PIK49188.1	AGRG4_HUMAN	2.26e-58	Adhesion G-protein coupled receptor G4 {ECO:0000303|PubMed:25713288}
PIK56357.1	AGRG4_HUMAN	1.70e-39	Adhesion G-protein coupled receptor G4 {ECO:0000303|PubMed:25713288}
PIK38298.1	AGRG5_MOUSE	3.52e-15	Adhesion G-protein coupled receptor G5
PIK33388.1	AGRG6_DANRE	7.92e-46	Adhesion G-protein coupled receptor G6
PIK35316.1	AGRG6_DANRE	2.29e-50	Adhesion G-protein coupled receptor G6
PIK40737.1	AGRG6_DANRE	6.32e-27	Adhesion G-protein coupled receptor G6
PIK42714.1	AGRG6_DANRE	2.66e-25	Adhesion G-protein coupled receptor G6
PIK45185.1	AGRG6_DANRE	5.66e-48	Adhesion G-protein coupled receptor G6
PIK47292.1	AGRG6_DANRE	4.14e-39	Adhesion G-protein coupled receptor G6
PIK55230.1	AGRG6_DANRE	8.21e-50	Adhesion G-protein coupled receptor G6
PIK55942.1	AGRG6_DANRE	3.03e-12	Adhesion G-protein coupled receptor G6
PIK59108.1	AGRG6_DANRE	7.33e-39	Adhesion G-protein coupled receptor G6
PIK57264.1	AGRG7_HUMAN	1.09e-40	Adhesion G-protein coupled receptor G7 {ECO:0000303|PubMed:25713288}
PIK57483.1	CELR1_MOUSE	1.58e-09	Cadherin EGF LAG seven-pass G-type receptor 1

## Sheet: S2.4. Glutamate
Holothurians have a reduced GPCR and odorant receptor-like repertoire compared to other echinoderms.
Nathalie Marquet, João C.R. Cardoso, Bruno Louro, Stefan A. Fernandes, Sandra C. Silva, Adelino V.M. Canário
Table S2. Classification of the GPCRs identified in the A. japonicus genome.
Table S2.4. Glutamate receptors.
Sea cucumber ID	Best hit against Swiss-Prot GPCRs (BLASTp)	evalue	Description
PIK48660.1	GABR1_MOUSE	9.34e-20	Gamma-aminobutyric acid type B receptor subunit 1
PIK42239.1	GABR2_MOUSE	8.22e-26	Gamma-aminobutyric acid type B receptor subunit 2
PIK47808.1	GABR2_RAT	1.17e-46	Gamma-aminobutyric acid type B receptor subunit 2
PIK56915.1	GABR2_HUMAN	1.24e-80	Gamma-aminobutyric acid type B receptor subunit 2
PIK56931.1	GABR2_HUMAN	1.74e-15	Gamma-aminobutyric acid type B receptor subunit 2
PIK50970.1	GRM_DROME	9.44e-58	Metabotropic glutamate receptor
PIK44263.1	GRM1_RAT	6.73e-40	Metabotropic glutamate receptor 1
PIK41473.1	GRM2_HUMAN	1.01e-103	Metabotropic glutamate receptor 2
PIK49366.1	GRM3_PONAB	7.39e-98	Metabotropic glutamate receptor 3
PIK51760.1	GRM3_MOUSE	1.08e-21	Metabotropic glutamate receptor 3
PIK44281.1	GRM5_RAT	3.14e-129	Metabotropic glutamate receptor 5
PIK36901.1	GP158_MOUSE	1.71e-77	Probable G-protein coupled receptor 158
PIK59489.1	GP158_RAT	7.23e-50	Probable G-protein coupled receptor 158

## Sheet: S2.5. Frizzled
Holothurians have a reduced GPCR and odorant receptor-like repertoire compared to other echinoderms.
Nathalie Marquet, João C.R. Cardoso, Bruno Louro, Stefan A. Fernandes, Sandra C. Silva, Adelino V.M. Canário
Table S2. Classification of the GPCRs identified in the A. japonicus genome.
Table S2.5. Frizzled receptors.
Sea cucumber ID	Best hit against Swiss-Prot GPCRs (BLASTp)	evalue	Description
PIK53113.1	FZD9_RAT	0.0	Frizzled-9 {ECO:0000303|PubMed:12138115}

## Sheet: S2.6. Others
Holothurians have a reduced GPCR and odorant receptor-like repertoire compared to other echinoderms.
Nathalie Marquet, João C.R. Cardoso, Bruno Louro, Stefan A. Fernandes, Sandra C. Silva, Adelino V.M. Canário
Table S2. Classification of the GPCRs identified in the A. japonicus genome.
Table S2.6. Other GPCR receptors.
Sea cucumber ID	Best hit against Swiss-Prot GPCRs (BLASTp)	evalue	Description	Family
PIK41920.1	ANO10_MOUSE	3.44e-104	Anoctamin-10	Anoctamin
PIK36551.1	ANO2_HUMAN	3.02e-92	Anoctamin-2	Anoctamin
PIK36552.1	ANO4_BOVIN	0.0	Anoctamin-4 {ECO:0000250|UniProtKB:Q32M45}	Anoctamin
PIK58315.1	ANO7_MOUSE	1.62e-127	Anoctamin-7	Anoctamin
PIK57476.1	CAR1_DICDI	4.56e-09	Cyclic AMP receptor 1	GCR1-cAMP_R
PIK35738.1	CRLA_DICDI	1.77e-22	Cyclic AMP receptor-like protein A	GCR1-cAMP_R
PIK39328.1	CRLA_DICDI	2.48e-12	Cyclic AMP receptor-like protein A	GCR1-cAMP_R
PIK47190.1	GP107_MOUSE	1.09e-67	Protein GPR107	Lung_7-TM_R
PIK56939.1	TM116_DANRE	3.69e-22	Transmembrane protein 116	GCR1-cAMP_R
PIK41043.1	TM145_HUMAN	5.90e-29	Transmembrane protein 145	Lung_7-TM_R
PIK41250.1	TM145_XENLA	8.12e-43	Transmembrane protein 145	Lung_7-TM_R
PIK59366.1	TM145_MOUSE	6.35e-15	Transmembrane protein 145	Lung_7-TM_R
PIK58256.1	TM87A_XENTR	8.10e-110	Transmembrane protein 87A {ECO:0000305}	Lung_7-TM_R
