# Supplementary material for: Holothurians have a reduced GPCR and odorant receptor-like repertoire compared to other echinoderms
Source: Sci Rep. 2020 Feb 25;10:3348. doi: 10.1038/s41598-020-60167-3 (PMC7042368; doi:10.1038/s41598-020-60167-3)
Supplement: Supplementary file 6 — Supplementary Information6. [file 41598_2020_60167_MOESM6_ESM.xlsx]

## Sheet: S5.1 Clade1
Holothurians have a reduced GPCR and odorant receptor-like repertoire compared to other echinoderms.
Nathalie Marquet, João C.R. Cardoso, Bruno Louro, Stefan A. Fernandes, Sandra C. Silva, Adelino V.M. Canário
Table S5. Percentage of similarity and identity obtained between the full-length sequences within each clade.
Table S5.1. Percentage of similarity and identity obtained between the full-length sequences within Clade 1.
H. arguinensis	Other echinoderm / H. arguinensis	% Identity	% Similarity
TRINITY_DN186503_c2_g1_i1	TRINITY_DN148436_c0_g1_i1	15	28
TRINITY_DN182323_c1_g7_i7	TRINITY_DN148436_c0_g1_i1	22	40
TRINITY_DN181162_c0_g2_i1	TRINITY_DN148436_c0_g1_i1	25	47
TRINITY_DN179851_c1_g5_i2	TRINITY_DN148436_c0_g1_i1	21	39
TRINITY_DN178934_c0_g2_i7	TRINITY_DN148436_c0_g1_i1	21	39
TRINITY_DN178565_c0_g4_i1	TRINITY_DN148436_c0_g1_i1	25	44
TRINITY_DN176493_c0_g2_i1	TRINITY_DN148436_c0_g1_i1	19	41
TRINITY_DN175107_c3_g1_i2	TRINITY_DN148436_c0_g1_i1	14	28
TRINITY_DN174853_c0_g1_i1	TRINITY_DN148436_c0_g1_i1	20	39
TRINITY_DN174721_c2_g1_i1	TRINITY_DN148436_c0_g1_i1	23	42
TRINITY_DN173654_c0_g1_i1	TRINITY_DN148436_c0_g1_i1	25	44
TRINITY_DN173521_c0_g2_i1	TRINITY_DN148436_c0_g1_i1	20	38
TRINITY_DN173209_c0_g1_i1	TRINITY_DN148436_c0_g1_i1	25	43
TRINITY_DN172053_c0_g1_i1	TRINITY_DN148436_c0_g1_i1	21	34
TRINITY_DN171647_c0_g1_i2	TRINITY_DN148436_c0_g1_i1	23	40
TRINITY_DN170998_c0_g1_i1	TRINITY_DN148436_c0_g1_i1	17	35
TRINITY_DN169459_c1_g1_i1	TRINITY_DN148436_c0_g1_i1	27	54
TRINITY_DN168321_c1_g3_i1	TRINITY_DN148436_c0_g1_i1	40	59
TRINITY_DN168039_c0_g1_i2	TRINITY_DN148436_c0_g1_i1	24	44
TRINITY_DN165100_c0_g1_i1	TRINITY_DN148436_c0_g1_i1	22	41
TRINITY_DN164204_c0_g2_i1	TRINITY_DN148436_c0_g1_i1	21	42
TRINITY_DN162010_c0_g1_i1	TRINITY_DN148436_c0_g1_i1	22	40
TRINITY_DN160372_c0_g2_i1	TRINITY_DN148436_c0_g1_i1	14	28
TRINITY_DN186503_c2_g1_i1	TRINITY_DN160372_c0_g2_i1	22	40
TRINITY_DN182323_c1_g7_i7	TRINITY_DN160372_c0_g2_i1	16	30
TRINITY_DN181162_c0_g2_i1	TRINITY_DN160372_c0_g2_i1	18	34
TRINITY_DN179851_c1_g5_i2	TRINITY_DN160372_c0_g2_i1	17	31
TRINITY_DN178934_c0_g2_i7	TRINITY_DN160372_c0_g2_i1	17	33
TRINITY_DN178565_c0_g4_i1	TRINITY_DN160372_c0_g2_i1	19	33
TRINITY_DN176493_c0_g2_i1	TRINITY_DN160372_c0_g2_i1	15	30
TRINITY_DN175107_c3_g1_i2	TRINITY_DN160372_c0_g2_i1	27	45
TRINITY_DN174853_c0_g1_i1	TRINITY_DN160372_c0_g2_i1	17	31
TRINITY_DN174721_c2_g1_i1	TRINITY_DN160372_c0_g2_i1	20	35
TRINITY_DN173654_c0_g1_i1	TRINITY_DN160372_c0_g2_i1	18	31
TRINITY_DN173521_c0_g2_i1	TRINITY_DN160372_c0_g2_i1	17	31
TRINITY_DN173209_c0_g1_i1	TRINITY_DN160372_c0_g2_i1	18	32
TRINITY_DN172053_c0_g1_i1	TRINITY_DN160372_c0_g2_i1	17	30
TRINITY_DN171647_c0_g1_i2	TRINITY_DN160372_c0_g2_i1	18	33
TRINITY_DN170998_c0_g1_i1	TRINITY_DN160372_c0_g2_i1	14	27
TRINITY_DN169459_c1_g1_i1	TRINITY_DN160372_c0_g2_i1	16	29
TRINITY_DN168321_c1_g3_i1	TRINITY_DN160372_c0_g2_i1	15	30
TRINITY_DN168039_c0_g1_i2	TRINITY_DN160372_c0_g2_i1	16	33
TRINITY_DN165100_c0_g1_i1	TRINITY_DN160372_c0_g2_i1	17	34
TRINITY_DN164204_c0_g2_i1	TRINITY_DN160372_c0_g2_i1	14	26
TRINITY_DN162010_c0_g1_i1	TRINITY_DN160372_c0_g2_i1	17	32
TRINITY_DN148436_c0_g1_i1	TRINITY_DN160372_c0_g2_i1	14	28
TRINITY_DN186503_c2_g1_i1	TRINITY_DN162010_c0_g1_i1	16	31
TRINITY_DN182323_c1_g7_i7	TRINITY_DN162010_c0_g1_i1	31	49
TRINITY_DN181162_c0_g2_i1	TRINITY_DN162010_c0_g1_i1	24	42
TRINITY_DN179851_c1_g5_i2	TRINITY_DN162010_c0_g1_i1	30	47
TRINITY_DN178934_c0_g2_i7	TRINITY_DN162010_c0_g1_i1	28	45
TRINITY_DN178565_c0_g4_i1	TRINITY_DN162010_c0_g1_i1	36	52
TRINITY_DN176493_c0_g2_i1	TRINITY_DN162010_c0_g1_i1	22	43
TRINITY_DN175107_c3_g1_i2	TRINITY_DN162010_c0_g1_i1	17	31
TRINITY_DN174853_c0_g1_i1	TRINITY_DN162010_c0_g1_i1	26	44
TRINITY_DN174721_c2_g1_i1	TRINITY_DN162010_c0_g1_i1	34	49
TRINITY_DN173654_c0_g1_i1	TRINITY_DN162010_c0_g1_i1	27	45
TRINITY_DN173521_c0_g2_i1	TRINITY_DN162010_c0_g1_i1	24	40
TRINITY_DN173209_c0_g1_i1	TRINITY_DN162010_c0_g1_i1	30	45
TRINITY_DN172053_c0_g1_i1	TRINITY_DN162010_c0_g1_i1	40	57
TRINITY_DN171647_c0_g1_i2	TRINITY_DN162010_c0_g1_i1	34	54
TRINITY_DN170998_c0_g1_i1	TRINITY_DN162010_c0_g1_i1	22	35
TRINITY_DN169459_c1_g1_i1	TRINITY_DN162010_c0_g1_i1	22	40
TRINITY_DN168321_c1_g3_i1	TRINITY_DN162010_c0_g1_i1	24	41
TRINITY_DN168039_c0_g1_i2	TRINITY_DN162010_c0_g1_i1	30	50
TRINITY_DN165100_c0_g1_i1	TRINITY_DN162010_c0_g1_i1	25	43
TRINITY_DN164204_c0_g2_i1	TRINITY_DN162010_c0_g1_i1	23	42
TRINITY_DN160372_c0_g2_i1	TRINITY_DN162010_c0_g1_i1	17	32
TRINITY_DN148436_c0_g1_i1	TRINITY_DN162010_c0_g1_i1	22	40
TRINITY_DN186503_c2_g1_i1	TRINITY_DN164204_c0_g2_i1	12	26
TRINITY_DN182323_c1_g7_i7	TRINITY_DN164204_c0_g2_i1	29	48
TRINITY_DN181162_c0_g2_i1	TRINITY_DN164204_c0_g2_i1	27	47
TRINITY_DN179851_c1_g5_i2	TRINITY_DN164204_c0_g2_i1	26	43
TRINITY_DN178934_c0_g2_i7	TRINITY_DN164204_c0_g2_i1	25	46
TRINITY_DN178565_c0_g4_i1	TRINITY_DN164204_c0_g2_i1	31	53
TRINITY_DN176493_c0_g2_i1	TRINITY_DN164204_c0_g2_i1	19	40
TRINITY_DN175107_c3_g1_i2	TRINITY_DN164204_c0_g2_i1	15	28
TRINITY_DN174853_c0_g1_i1	TRINITY_DN164204_c0_g2_i1	25	41
TRINITY_DN174721_c2_g1_i1	TRINITY_DN164204_c0_g2_i1	30	50
TRINITY_DN173654_c0_g1_i1	TRINITY_DN164204_c0_g2_i1	26	44
TRINITY_DN173521_c0_g2_i1	TRINITY_DN164204_c0_g2_i1	19	40
TRINITY_DN173209_c0_g1_i1	TRINITY_DN164204_c0_g2_i1	24	46
TRINITY_DN172053_c0_g1_i1	TRINITY_DN164204_c0_g2_i1	20	38
TRINITY_DN171647_c0_g1_i2	TRINITY_DN164204_c0_g2_i1	23	45
TRINITY_DN170998_c0_g1_i1	TRINITY_DN164204_c0_g2_i1	28	46
TRINITY_DN169459_c1_g1_i1	TRINITY_DN164204_c0_g2_i1	23	45
TRINITY_DN168321_c1_g3_i1	TRINITY_DN164204_c0_g2_i1	27	46
TRINITY_DN168039_c0_g1_i2	TRINITY_DN164204_c0_g2_i1	25	44
TRINITY_DN165100_c0_g1_i1	TRINITY_DN164204_c0_g2_i1	23	44
TRINITY_DN162010_c0_g1_i1	TRINITY_DN164204_c0_g2_i1	23	42
TRINITY_DN160372_c0_g2_i1	TRINITY_DN164204_c0_g2_i1	14	26
TRINITY_DN148436_c0_g1_i1	TRINITY_DN164204_c0_g2_i1	21	42
TRINITY_DN186503_c2_g1_i1	TRINITY_DN165100_c0_g1_i1	16	32
TRINITY_DN182323_c1_g7_i7	TRINITY_DN165100_c0_g1_i1	27	44
TRINITY_DN181162_c0_g2_i1	TRINITY_DN165100_c0_g1_i1	39	62
TRINITY_DN179851_c1_g5_i2	TRINITY_DN165100_c0_g1_i1	29	45
TRINITY_DN178934_c0_g2_i7	TRINITY_DN165100_c0_g1_i1	22	42
TRINITY_DN178565_c0_g4_i1	TRINITY_DN165100_c0_g1_i1	31	50
TRINITY_DN176493_c0_g2_i1	TRINITY_DN165100_c0_g1_i1	27	49
TRINITY_DN175107_c3_g1_i2	TRINITY_DN165100_c0_g1_i1	17	34
TRINITY_DN174853_c0_g1_i1	TRINITY_DN165100_c0_g1_i1	27	49
TRINITY_DN174721_c2_g1_i1	TRINITY_DN165100_c0_g1_i1	30	50
TRINITY_DN173654_c0_g1_i1	TRINITY_DN165100_c0_g1_i1	31	51
TRINITY_DN173521_c0_g2_i1	TRINITY_DN165100_c0_g1_i1	33	51
TRINITY_DN173209_c0_g1_i1	TRINITY_DN165100_c0_g1_i1	32	51
TRINITY_DN172053_c0_g1_i1	TRINITY_DN165100_c0_g1_i1	24	41
TRINITY_DN171647_c0_g1_i2	TRINITY_DN165100_c0_g1_i1	25	49
TRINITY_DN170998_c0_g1_i1	TRINITY_DN165100_c0_g1_i1	20	39
TRINITY_DN169459_c1_g1_i1	TRINITY_DN165100_c0_g1_i1	24	45
TRINITY_DN168321_c1_g3_i1	TRINITY_DN165100_c0_g1_i1	25	46
TRINITY_DN168039_c0_g1_i2	TRINITY_DN165100_c0_g1_i1	32	53
TRINITY_DN164204_c0_g2_i1	TRINITY_DN165100_c0_g1_i1	23	44
TRINITY_DN162010_c0_g1_i1	TRINITY_DN165100_c0_g1_i1	25	43
TRINITY_DN160372_c0_g2_i1	TRINITY_DN165100_c0_g1_i1	17	34
TRINITY_DN148436_c0_g1_i1	TRINITY_DN165100_c0_g1_i1	22	41
TRINITY_DN186503_c2_g1_i1	TRINITY_DN168039_c0_g1_i2	17	32
TRINITY_DN182323_c1_g7_i7	TRINITY_DN168039_c0_g1_i2	33	50
TRINITY_DN181162_c0_g2_i1	TRINITY_DN168039_c0_g1_i2	35	58
TRINITY_DN179851_c1_g5_i2	TRINITY_DN168039_c0_g1_i2	34	51
TRINITY_DN178934_c0_g2_i7	TRINITY_DN168039_c0_g1_i2	26	48
TRINITY_DN178565_c0_g4_i1	TRINITY_DN168039_c0_g1_i2	40	59
TRINITY_DN176493_c0_g2_i1	TRINITY_DN168039_c0_g1_i2	26	45
TRINITY_DN175107_c3_g1_i2	TRINITY_DN168039_c0_g1_i2	19	36
TRINITY_DN174853_c0_g1_i1	TRINITY_DN168039_c0_g1_i2	29	49
TRINITY_DN174721_c2_g1_i1	TRINITY_DN168039_c0_g1_i2	42	60
TRINITY_DN173654_c0_g1_i1	TRINITY_DN168039_c0_g1_i2	44	61
TRINITY_DN173521_c0_g2_i1	TRINITY_DN168039_c0_g1_i2	30	50
TRINITY_DN173209_c0_g1_i1	TRINITY_DN168039_c0_g1_i2	47	64
TRINITY_DN172053_c0_g1_i1	TRINITY_DN168039_c0_g1_i2	29	45
TRINITY_DN171647_c0_g1_i2	TRINITY_DN168039_c0_g1_i2	32	52
TRINITY_DN170998_c0_g1_i1	TRINITY_DN168039_c0_g1_i2	24	43
TRINITY_DN169459_c1_g1_i1	TRINITY_DN168039_c0_g1_i2	26	46
TRINITY_DN168321_c1_g3_i1	TRINITY_DN168039_c0_g1_i2	26	51
TRINITY_DN165100_c0_g1_i1	TRINITY_DN168039_c0_g1_i2	32	53
TRINITY_DN164204_c0_g2_i1	TRINITY_DN168039_c0_g1_i2	25	44
TRINITY_DN162010_c0_g1_i1	TRINITY_DN168039_c0_g1_i2	30	50
TRINITY_DN160372_c0_g2_i1	TRINITY_DN168039_c0_g1_i2	16	33
TRINITY_DN148436_c0_g1_i1	TRINITY_DN168039_c0_g1_i2	24	44
TRINITY_DN186503_c2_g1_i1	TRINITY_DN168321_c1_g3_i1	14	29
TRINITY_DN182323_c1_g7_i7	TRINITY_DN168321_c1_g3_i1	23	41
TRINITY_DN181162_c0_g2_i1	TRINITY_DN168321_c1_g3_i1	27	51
TRINITY_DN179851_c1_g5_i2	TRINITY_DN168321_c1_g3_i1	23	41
TRINITY_DN178934_c0_g2_i7	TRINITY_DN168321_c1_g3_i1	26	44
TRINITY_DN178565_c0_g4_i1	TRINITY_DN168321_c1_g3_i1	30	49
TRINITY_DN176493_c0_g2_i1	TRINITY_DN168321_c1_g3_i1	21	40
TRINITY_DN175107_c3_g1_i2	TRINITY_DN168321_c1_g3_i1	14	31
TRINITY_DN174853_c0_g1_i1	TRINITY_DN168321_c1_g3_i1	23	42
TRINITY_DN174721_c2_g1_i1	TRINITY_DN168321_c1_g3_i1	28	45
TRINITY_DN173654_c0_g1_i1	TRINITY_DN168321_c1_g3_i1	26	47
TRINITY_DN173521_c0_g2_i1	TRINITY_DN168321_c1_g3_i1	24	43
TRINITY_DN173209_c0_g1_i1	TRINITY_DN168321_c1_g3_i1	25	46
TRINITY_DN172053_c0_g1_i1	TRINITY_DN168321_c1_g3_i1	20	36
TRINITY_DN171647_c0_g1_i2	TRINITY_DN168321_c1_g3_i1	24	43
TRINITY_DN170998_c0_g1_i1	TRINITY_DN168321_c1_g3_i1	22	42
TRINITY_DN169459_c1_g1_i1	TRINITY_DN168321_c1_g3_i1	35	58
TRINITY_DN168039_c0_g1_i2	TRINITY_DN168321_c1_g3_i1	26	51
TRINITY_DN165100_c0_g1_i1	TRINITY_DN168321_c1_g3_i1	25	46
TRINITY_DN164204_c0_g2_i1	TRINITY_DN168321_c1_g3_i1	27	46
TRINITY_DN162010_c0_g1_i1	TRINITY_DN168321_c1_g3_i1	24	41
TRINITY_DN160372_c0_g2_i1	TRINITY_DN168321_c1_g3_i1	15	30
TRINITY_DN148436_c0_g1_i1	TRINITY_DN168321_c1_g3_i1	40	59
TRINITY_DN186503_c2_g1_i1	TRINITY_DN169459_c1_g1_i1	15	30
TRINITY_DN182323_c1_g7_i7	TRINITY_DN169459_c1_g1_i1	23	41
TRINITY_DN181162_c0_g2_i1	TRINITY_DN169459_c1_g1_i1	27	50
TRINITY_DN179851_c1_g5_i2	TRINITY_DN169459_c1_g1_i1	23	42
TRINITY_DN178934_c0_g2_i7	TRINITY_DN169459_c1_g1_i1	25	43
TRINITY_DN178565_c0_g4_i1	TRINITY_DN169459_c1_g1_i1	27	45
TRINITY_DN176493_c0_g2_i1	TRINITY_DN169459_c1_g1_i1	22	40
TRINITY_DN175107_c3_g1_i2	TRINITY_DN169459_c1_g1_i1	15	31
TRINITY_DN174853_c0_g1_i1	TRINITY_DN169459_c1_g1_i1	23	43
TRINITY_DN174721_c2_g1_i1	TRINITY_DN169459_c1_g1_i1	26	45
TRINITY_DN173654_c0_g1_i1	TRINITY_DN169459_c1_g1_i1	27	48
TRINITY_DN173521_c0_g2_i1	TRINITY_DN169459_c1_g1_i1	24	40
TRINITY_DN173209_c0_g1_i1	TRINITY_DN169459_c1_g1_i1	28	45
TRINITY_DN172053_c0_g1_i1	TRINITY_DN169459_c1_g1_i1	19	36
TRINITY_DN171647_c0_g1_i2	TRINITY_DN169459_c1_g1_i1	26	45
TRINITY_DN170998_c0_g1_i1	TRINITY_DN169459_c1_g1_i1	21	37
TRINITY_DN168321_c1_g3_i1	TRINITY_DN169459_c1_g1_i1	35	58
TRINITY_DN168039_c0_g1_i2	TRINITY_DN169459_c1_g1_i1	26	46
TRINITY_DN165100_c0_g1_i1	TRINITY_DN169459_c1_g1_i1	24	45
TRINITY_DN164204_c0_g2_i1	TRINITY_DN169459_c1_g1_i1	23	45
TRINITY_DN162010_c0_g1_i1	TRINITY_DN169459_c1_g1_i1	22	40
TRINITY_DN160372_c0_g2_i1	TRINITY_DN169459_c1_g1_i1	16	29
TRINITY_DN148436_c0_g1_i1	TRINITY_DN169459_c1_g1_i1	27	54
TRINITY_DN186503_c2_g1_i1	TRINITY_DN170998_c0_g1_i1	12	24
TRINITY_DN182323_c1_g7_i7	TRINITY_DN170998_c0_g1_i1	23	39
TRINITY_DN181162_c0_g2_i1	TRINITY_DN170998_c0_g1_i1	23	41
TRINITY_DN179851_c1_g5_i2	TRINITY_DN170998_c0_g1_i1	20	36
TRINITY_DN178934_c0_g2_i7	TRINITY_DN170998_c0_g1_i1	21	39
TRINITY_DN178565_c0_g4_i1	TRINITY_DN170998_c0_g1_i1	23	40
TRINITY_DN176493_c0_g2_i1	TRINITY_DN170998_c0_g1_i1	19	35
TRINITY_DN175107_c3_g1_i2	TRINITY_DN170998_c0_g1_i1	15	26
TRINITY_DN174853_c0_g1_i1	TRINITY_DN170998_c0_g1_i1	20	37
TRINITY_DN174721_c2_g1_i1	TRINITY_DN170998_c0_g1_i1	23	40
TRINITY_DN173654_c0_g1_i1	TRINITY_DN170998_c0_g1_i1	22	36
TRINITY_DN173521_c0_g2_i1	TRINITY_DN170998_c0_g1_i1	21	40
TRINITY_DN173209_c0_g1_i1	TRINITY_DN170998_c0_g1_i1	25	43
TRINITY_DN172053_c0_g1_i1	TRINITY_DN170998_c0_g1_i1	21	37
TRINITY_DN171647_c0_g1_i2	TRINITY_DN170998_c0_g1_i1	20	37
TRINITY_DN169459_c1_g1_i1	TRINITY_DN170998_c0_g1_i1	21	37
TRINITY_DN168321_c1_g3_i1	TRINITY_DN170998_c0_g1_i1	22	42
TRINITY_DN168039_c0_g1_i2	TRINITY_DN170998_c0_g1_i1	24	43
TRINITY_DN165100_c0_g1_i1	TRINITY_DN170998_c0_g1_i1	20	39
TRINITY_DN164204_c0_g2_i1	TRINITY_DN170998_c0_g1_i1	28	46
TRINITY_DN162010_c0_g1_i1	TRINITY_DN170998_c0_g1_i1	22	35
TRINITY_DN160372_c0_g2_i1	TRINITY_DN170998_c0_g1_i1	14	27
TRINITY_DN148436_c0_g1_i1	TRINITY_DN170998_c0_g1_i1	17	35
TRINITY_DN186503_c2_g1_i1	TRINITY_DN171647_c0_g1_i2	17	33
TRINITY_DN182323_c1_g7_i7	TRINITY_DN171647_c0_g1_i2	34	51
TRINITY_DN181162_c0_g2_i1	TRINITY_DN171647_c0_g1_i2	29	50
TRINITY_DN179851_c1_g5_i2	TRINITY_DN171647_c0_g1_i2	35	53
TRINITY_DN178934_c0_g2_i7	TRINITY_DN171647_c0_g1_i2	29	50
TRINITY_DN178565_c0_g4_i1	TRINITY_DN171647_c0_g1_i2	38	59
TRINITY_DN176493_c0_g2_i1	TRINITY_DN171647_c0_g1_i2	23	43
TRINITY_DN175107_c3_g1_i2	TRINITY_DN171647_c0_g1_i2	19	35
TRINITY_DN174853_c0_g1_i1	TRINITY_DN171647_c0_g1_i2	23	44
TRINITY_DN174721_c2_g1_i1	TRINITY_DN171647_c0_g1_i2	36	55
TRINITY_DN173654_c0_g1_i1	TRINITY_DN171647_c0_g1_i2	30	48
TRINITY_DN173521_c0_g2_i1	TRINITY_DN171647_c0_g1_i2	23	43
TRINITY_DN173209_c0_g1_i1	TRINITY_DN171647_c0_g1_i2	29	51
TRINITY_DN172053_c0_g1_i1	TRINITY_DN171647_c0_g1_i2	35	53
TRINITY_DN170998_c0_g1_i1	TRINITY_DN171647_c0_g1_i2	20	37
TRINITY_DN169459_c1_g1_i1	TRINITY_DN171647_c0_g1_i2	26	45
TRINITY_DN168321_c1_g3_i1	TRINITY_DN171647_c0_g1_i2	24	43
TRINITY_DN168039_c0_g1_i2	TRINITY_DN171647_c0_g1_i2	32	52
TRINITY_DN165100_c0_g1_i1	TRINITY_DN171647_c0_g1_i2	25	49
TRINITY_DN164204_c0_g2_i1	TRINITY_DN171647_c0_g1_i2	23	45
TRINITY_DN162010_c0_g1_i1	TRINITY_DN171647_c0_g1_i2	34	54
TRINITY_DN160372_c0_g2_i1	TRINITY_DN171647_c0_g1_i2	18	33
TRINITY_DN148436_c0_g1_i1	TRINITY_DN171647_c0_g1_i2	23	40
TRINITY_DN186503_c2_g1_i1	TRINITY_DN172053_c0_g1_i1	16	31
TRINITY_DN182323_c1_g7_i7	TRINITY_DN172053_c0_g1_i1	27	43
TRINITY_DN181162_c0_g2_i1	TRINITY_DN172053_c0_g1_i1	23	40
TRINITY_DN179851_c1_g5_i2	TRINITY_DN172053_c0_g1_i1	31	47
TRINITY_DN178934_c0_g2_i7	TRINITY_DN172053_c0_g1_i1	22	40
TRINITY_DN178565_c0_g4_i1	TRINITY_DN172053_c0_g1_i1	30	45
TRINITY_DN176493_c0_g2_i1	TRINITY_DN172053_c0_g1_i1	21	37
TRINITY_DN175107_c3_g1_i2	TRINITY_DN172053_c0_g1_i1	17	33
TRINITY_DN174853_c0_g1_i1	TRINITY_DN172053_c0_g1_i1	24	41
TRINITY_DN174721_c2_g1_i1	TRINITY_DN172053_c0_g1_i1	28	46
TRINITY_DN173654_c0_g1_i1	TRINITY_DN172053_c0_g1_i1	25	40
TRINITY_DN173521_c0_g2_i1	TRINITY_DN172053_c0_g1_i1	26	46
TRINITY_DN173209_c0_g1_i1	TRINITY_DN172053_c0_g1_i1	26	42
TRINITY_DN171647_c0_g1_i2	TRINITY_DN172053_c0_g1_i1	35	53
TRINITY_DN170998_c0_g1_i1	TRINITY_DN172053_c0_g1_i1	21	37
TRINITY_DN169459_c1_g1_i1	TRINITY_DN172053_c0_g1_i1	19	36
TRINITY_DN168321_c1_g3_i1	TRINITY_DN172053_c0_g1_i1	20	36
TRINITY_DN168039_c0_g1_i2	TRINITY_DN172053_c0_g1_i1	29	45
TRINITY_DN165100_c0_g1_i1	TRINITY_DN172053_c0_g1_i1	24	41
TRINITY_DN164204_c0_g2_i1	TRINITY_DN172053_c0_g1_i1	20	38
TRINITY_DN162010_c0_g1_i1	TRINITY_DN172053_c0_g1_i1	40	57
TRINITY_DN160372_c0_g2_i1	TRINITY_DN172053_c0_g1_i1	17	30
TRINITY_DN148436_c0_g1_i1	TRINITY_DN172053_c0_g1_i1	21	34
TRINITY_DN186503_c2_g1_i1	TRINITY_DN173209_c0_g1_i1	17	31
TRINITY_DN182323_c1_g7_i7	TRINITY_DN173209_c0_g1_i1	30	50
TRINITY_DN181162_c0_g2_i1	TRINITY_DN173209_c0_g1_i1	33	54
TRINITY_DN179851_c1_g5_i2	TRINITY_DN173209_c0_g1_i1	31	48
TRINITY_DN178934_c0_g2_i7	TRINITY_DN173209_c0_g1_i1	29	49
TRINITY_DN178565_c0_g4_i1	TRINITY_DN173209_c0_g1_i1	40	58
TRINITY_DN176493_c0_g2_i1	TRINITY_DN173209_c0_g1_i1	26	45
TRINITY_DN175107_c3_g1_i2	TRINITY_DN173209_c0_g1_i1	18	35
TRINITY_DN174853_c0_g1_i1	TRINITY_DN173209_c0_g1_i1	28	48
TRINITY_DN174721_c2_g1_i1	TRINITY_DN173209_c0_g1_i1	40	58
TRINITY_DN173654_c0_g1_i1	TRINITY_DN173209_c0_g1_i1	38	58
TRINITY_DN173521_c0_g2_i1	TRINITY_DN173209_c0_g1_i1	29	47
TRINITY_DN172053_c0_g1_i1	TRINITY_DN173209_c0_g1_i1	26	42
TRINITY_DN171647_c0_g1_i2	TRINITY_DN173209_c0_g1_i1	29	51
TRINITY_DN170998_c0_g1_i1	TRINITY_DN173209_c0_g1_i1	25	43
TRINITY_DN169459_c1_g1_i1	TRINITY_DN173209_c0_g1_i1	28	45
TRINITY_DN168321_c1_g3_i1	TRINITY_DN173209_c0_g1_i1	25	46
TRINITY_DN168039_c0_g1_i2	TRINITY_DN173209_c0_g1_i1	47	64
TRINITY_DN165100_c0_g1_i1	TRINITY_DN173209_c0_g1_i1	32	51
TRINITY_DN164204_c0_g2_i1	TRINITY_DN173209_c0_g1_i1	24	46
TRINITY_DN162010_c0_g1_i1	TRINITY_DN173209_c0_g1_i1	30	45
TRINITY_DN160372_c0_g2_i1	TRINITY_DN173209_c0_g1_i1	18	32
TRINITY_DN148436_c0_g1_i1	TRINITY_DN173209_c0_g1_i1	25	43
TRINITY_DN186503_c2_g1_i1	TRINITY_DN173521_c0_g2_i1	18	34
TRINITY_DN182323_c1_g7_i7	TRINITY_DN173521_c0_g2_i1	26	42
TRINITY_DN181162_c0_g2_i1	TRINITY_DN173521_c0_g2_i1	33	55
TRINITY_DN179851_c1_g5_i2	TRINITY_DN173521_c0_g2_i1	24	42
TRINITY_DN178934_c0_g2_i7	TRINITY_DN173521_c0_g2_i1	22	40
TRINITY_DN178565_c0_g4_i1	TRINITY_DN173521_c0_g2_i1	27	42
TRINITY_DN176493_c0_g2_i1	TRINITY_DN173521_c0_g2_i1	24	42
TRINITY_DN175107_c3_g1_i2	TRINITY_DN173521_c0_g2_i1	16	33
TRINITY_DN174853_c0_g1_i1	TRINITY_DN173521_c0_g2_i1	25	43
TRINITY_DN174721_c2_g1_i1	TRINITY_DN173521_c0_g2_i1	27	44
TRINITY_DN173654_c0_g1_i1	TRINITY_DN173521_c0_g2_i1	26	44
TRINITY_DN173209_c0_g1_i1	TRINITY_DN173521_c0_g2_i1	29	47
TRINITY_DN172053_c0_g1_i1	TRINITY_DN173521_c0_g2_i1	26	46
TRINITY_DN171647_c0_g1_i2	TRINITY_DN173521_c0_g2_i1	23	43
TRINITY_DN170998_c0_g1_i1	TRINITY_DN173521_c0_g2_i1	21	40
TRINITY_DN169459_c1_g1_i1	TRINITY_DN173521_c0_g2_i1	24	40
TRINITY_DN168321_c1_g3_i1	TRINITY_DN173521_c0_g2_i1	24	43
TRINITY_DN168039_c0_g1_i2	TRINITY_DN173521_c0_g2_i1	30	50
TRINITY_DN165100_c0_g1_i1	TRINITY_DN173521_c0_g2_i1	33	51
TRINITY_DN164204_c0_g2_i1	TRINITY_DN173521_c0_g2_i1	19	40
TRINITY_DN162010_c0_g1_i1	TRINITY_DN173521_c0_g2_i1	24	40
TRINITY_DN160372_c0_g2_i1	TRINITY_DN173521_c0_g2_i1	17	31
TRINITY_DN148436_c0_g1_i1	TRINITY_DN173521_c0_g2_i1	20	38
TRINITY_DN186503_c2_g1_i1	TRINITY_DN173654_c0_g1_i1	17	30
TRINITY_DN182323_c1_g7_i7	TRINITY_DN173654_c0_g1_i1	29	46
TRINITY_DN181162_c0_g2_i1	TRINITY_DN173654_c0_g1_i1	32	56
TRINITY_DN179851_c1_g5_i2	TRINITY_DN173654_c0_g1_i1	32	49
TRINITY_DN178934_c0_g2_i7	TRINITY_DN173654_c0_g1_i1	29	45
TRINITY_DN178565_c0_g4_i1	TRINITY_DN173654_c0_g1_i1	38	55
TRINITY_DN176493_c0_g2_i1	TRINITY_DN173654_c0_g1_i1	26	46
TRINITY_DN175107_c3_g1_i2	TRINITY_DN173654_c0_g1_i1	17	32
TRINITY_DN174853_c0_g1_i1	TRINITY_DN173654_c0_g1_i1	27	44
TRINITY_DN174721_c2_g1_i1	TRINITY_DN173654_c0_g1_i1	36	52
TRINITY_DN173521_c0_g2_i1	TRINITY_DN173654_c0_g1_i1	26	44
TRINITY_DN173209_c0_g1_i1	TRINITY_DN173654_c0_g1_i1	38	58
TRINITY_DN172053_c0_g1_i1	TRINITY_DN173654_c0_g1_i1	25	40
TRINITY_DN171647_c0_g1_i2	TRINITY_DN173654_c0_g1_i1	30	48
TRINITY_DN170998_c0_g1_i1	TRINITY_DN173654_c0_g1_i1	22	36
TRINITY_DN169459_c1_g1_i1	TRINITY_DN173654_c0_g1_i1	27	48
TRINITY_DN168321_c1_g3_i1	TRINITY_DN173654_c0_g1_i1	26	47
TRINITY_DN168039_c0_g1_i2	TRINITY_DN173654_c0_g1_i1	44	61
TRINITY_DN165100_c0_g1_i1	TRINITY_DN173654_c0_g1_i1	31	51
TRINITY_DN164204_c0_g2_i1	TRINITY_DN173654_c0_g1_i1	26	44
TRINITY_DN162010_c0_g1_i1	TRINITY_DN173654_c0_g1_i1	27	45
TRINITY_DN160372_c0_g2_i1	TRINITY_DN173654_c0_g1_i1	18	31
TRINITY_DN148436_c0_g1_i1	TRINITY_DN173654_c0_g1_i1	25	44
TRINITY_DN186503_c2_g1_i1	TRINITY_DN174721_c2_g1_i1	18	33
TRINITY_DN182323_c1_g7_i7	TRINITY_DN174721_c2_g1_i1	37	55
TRINITY_DN181162_c0_g2_i1	TRINITY_DN174721_c2_g1_i1	29	51
TRINITY_DN179851_c1_g5_i2	TRINITY_DN174721_c2_g1_i1	38	55
TRINITY_DN178934_c0_g2_i7	TRINITY_DN174721_c2_g1_i1	35	55
TRINITY_DN178565_c0_g4_i1	TRINITY_DN174721_c2_g1_i1	58	71
TRINITY_DN176493_c0_g2_i1	TRINITY_DN174721_c2_g1_i1	24	46
TRINITY_DN175107_c3_g1_i2	TRINITY_DN174721_c2_g1_i1	20	37
TRINITY_DN174853_c0_g1_i1	TRINITY_DN174721_c2_g1_i1	28	48
TRINITY_DN173654_c0_g1_i1	TRINITY_DN174721_c2_g1_i1	36	52
TRINITY_DN173521_c0_g2_i1	TRINITY_DN174721_c2_g1_i1	27	44
TRINITY_DN173209_c0_g1_i1	TRINITY_DN174721_c2_g1_i1	40	58
TRINITY_DN172053_c0_g1_i1	TRINITY_DN174721_c2_g1_i1	28	46
TRINITY_DN171647_c0_g1_i2	TRINITY_DN174721_c2_g1_i1	36	55
TRINITY_DN170998_c0_g1_i1	TRINITY_DN174721_c2_g1_i1	23	40
TRINITY_DN169459_c1_g1_i1	TRINITY_DN174721_c2_g1_i1	26	45
TRINITY_DN168321_c1_g3_i1	TRINITY_DN174721_c2_g1_i1	28	45
TRINITY_DN168039_c0_g1_i2	TRINITY_DN174721_c2_g1_i1	42	60
TRINITY_DN165100_c0_g1_i1	TRINITY_DN174721_c2_g1_i1	30	50
TRINITY_DN164204_c0_g2_i1	TRINITY_DN174721_c2_g1_i1	30	50
TRINITY_DN162010_c0_g1_i1	TRINITY_DN174721_c2_g1_i1	34	49
TRINITY_DN160372_c0_g2_i1	TRINITY_DN174721_c2_g1_i1	20	35
TRINITY_DN148436_c0_g1_i1	TRINITY_DN174721_c2_g1_i1	23	42
TRINITY_DN186503_c2_g1_i1	TRINITY_DN174853_c0_g1_i1	16	31
TRINITY_DN182323_c1_g7_i7	TRINITY_DN174853_c0_g1_i1	26	43
TRINITY_DN181162_c0_g2_i1	TRINITY_DN174853_c0_g1_i1	32	52
TRINITY_DN179851_c1_g5_i2	TRINITY_DN174853_c0_g1_i1	24	45
TRINITY_DN178934_c0_g2_i7	TRINITY_DN174853_c0_g1_i1	25	45
TRINITY_DN178565_c0_g4_i1	TRINITY_DN174853_c0_g1_i1	29	49
TRINITY_DN176493_c0_g2_i1	TRINITY_DN174853_c0_g1_i1	23	44
TRINITY_DN175107_c3_g1_i2	TRINITY_DN174853_c0_g1_i1	18	31
TRINITY_DN174721_c2_g1_i1	TRINITY_DN174853_c0_g1_i1	28	48
TRINITY_DN173654_c0_g1_i1	TRINITY_DN174853_c0_g1_i1	27	44
TRINITY_DN173521_c0_g2_i1	TRINITY_DN174853_c0_g1_i1	25	43
TRINITY_DN173209_c0_g1_i1	TRINITY_DN174853_c0_g1_i1	28	48
TRINITY_DN172053_c0_g1_i1	TRINITY_DN174853_c0_g1_i1	24	41
TRINITY_DN171647_c0_g1_i2	TRINITY_DN174853_c0_g1_i1	23	44
TRINITY_DN170998_c0_g1_i1	TRINITY_DN174853_c0_g1_i1	20	37
TRINITY_DN169459_c1_g1_i1	TRINITY_DN174853_c0_g1_i1	23	43
TRINITY_DN168321_c1_g3_i1	TRINITY_DN174853_c0_g1_i1	23	42
TRINITY_DN168039_c0_g1_i2	TRINITY_DN174853_c0_g1_i1	29	49
TRINITY_DN165100_c0_g1_i1	TRINITY_DN174853_c0_g1_i1	27	49
TRINITY_DN164204_c0_g2_i1	TRINITY_DN174853_c0_g1_i1	25	41
TRINITY_DN162010_c0_g1_i1	TRINITY_DN174853_c0_g1_i1	26	44
TRINITY_DN160372_c0_g2_i1	TRINITY_DN174853_c0_g1_i1	17	31
TRINITY_DN148436_c0_g1_i1	TRINITY_DN174853_c0_g1_i1	20	39
TRINITY_DN186503_c2_g1_i1	TRINITY_DN175107_c3_g1_i2	23	42
TRINITY_DN182323_c1_g7_i7	TRINITY_DN175107_c3_g1_i2	17	32
TRINITY_DN181162_c0_g2_i1	TRINITY_DN175107_c3_g1_i2	18	34
TRINITY_DN179851_c1_g5_i2	TRINITY_DN175107_c3_g1_i2	20	35
TRINITY_DN178934_c0_g2_i7	TRINITY_DN175107_c3_g1_i2	18	35
TRINITY_DN178565_c0_g4_i1	TRINITY_DN175107_c3_g1_i2	20	35
TRINITY_DN176493_c0_g2_i1	TRINITY_DN175107_c3_g1_i2	15	31
TRINITY_DN174853_c0_g1_i1	TRINITY_DN175107_c3_g1_i2	18	31
TRINITY_DN174721_c2_g1_i1	TRINITY_DN175107_c3_g1_i2	20	37
TRINITY_DN173654_c0_g1_i1	TRINITY_DN175107_c3_g1_i2	17	32
TRINITY_DN173521_c0_g2_i1	TRINITY_DN175107_c3_g1_i2	16	33
TRINITY_DN173209_c0_g1_i1	TRINITY_DN175107_c3_g1_i2	18	35
TRINITY_DN172053_c0_g1_i1	TRINITY_DN175107_c3_g1_i2	17	33
TRINITY_DN171647_c0_g1_i2	TRINITY_DN175107_c3_g1_i2	19	35
TRINITY_DN170998_c0_g1_i1	TRINITY_DN175107_c3_g1_i2	15	26
TRINITY_DN169459_c1_g1_i1	TRINITY_DN175107_c3_g1_i2	15	31
TRINITY_DN168321_c1_g3_i1	TRINITY_DN175107_c3_g1_i2	14	31
TRINITY_DN168039_c0_g1_i2	TRINITY_DN175107_c3_g1_i2	19	36
TRINITY_DN165100_c0_g1_i1	TRINITY_DN175107_c3_g1_i2	17	34
TRINITY_DN164204_c0_g2_i1	TRINITY_DN175107_c3_g1_i2	15	28
TRINITY_DN162010_c0_g1_i1	TRINITY_DN175107_c3_g1_i2	17	31
TRINITY_DN160372_c0_g2_i1	TRINITY_DN175107_c3_g1_i2	27	45
TRINITY_DN148436_c0_g1_i1	TRINITY_DN175107_c3_g1_i2	14	28
TRINITY_DN186503_c2_g1_i1	TRINITY_DN176493_c0_g2_i1	14	30
TRINITY_DN182323_c1_g7_i7	TRINITY_DN176493_c0_g2_i1	22	40
TRINITY_DN181162_c0_g2_i1	TRINITY_DN176493_c0_g2_i1	28	51
TRINITY_DN179851_c1_g5_i2	TRINITY_DN176493_c0_g2_i1	22	42
TRINITY_DN178934_c0_g2_i7	TRINITY_DN176493_c0_g2_i1	21	42
TRINITY_DN178565_c0_g4_i1	TRINITY_DN176493_c0_g2_i1	24	47
TRINITY_DN175107_c3_g1_i2	TRINITY_DN176493_c0_g2_i1	15	31
TRINITY_DN174853_c0_g1_i1	TRINITY_DN176493_c0_g2_i1	23	44
TRINITY_DN174721_c2_g1_i1	TRINITY_DN176493_c0_g2_i1	24	46
TRINITY_DN173654_c0_g1_i1	TRINITY_DN176493_c0_g2_i1	26	46
TRINITY_DN173521_c0_g2_i1	TRINITY_DN176493_c0_g2_i1	24	42
TRINITY_DN173209_c0_g1_i1	TRINITY_DN176493_c0_g2_i1	26	45
TRINITY_DN172053_c0_g1_i1	TRINITY_DN176493_c0_g2_i1	21	37
TRINITY_DN171647_c0_g1_i2	TRINITY_DN176493_c0_g2_i1	23	43
TRINITY_DN170998_c0_g1_i1	TRINITY_DN176493_c0_g2_i1	19	35
TRINITY_DN169459_c1_g1_i1	TRINITY_DN176493_c0_g2_i1	22	40
TRINITY_DN168321_c1_g3_i1	TRINITY_DN176493_c0_g2_i1	21	40
TRINITY_DN168039_c0_g1_i2	TRINITY_DN176493_c0_g2_i1	26	45
TRINITY_DN165100_c0_g1_i1	TRINITY_DN176493_c0_g2_i1	27	49
TRINITY_DN164204_c0_g2_i1	TRINITY_DN176493_c0_g2_i1	19	40
TRINITY_DN162010_c0_g1_i1	TRINITY_DN176493_c0_g2_i1	22	43
TRINITY_DN160372_c0_g2_i1	TRINITY_DN176493_c0_g2_i1	15	30
TRINITY_DN148436_c0_g1_i1	TRINITY_DN176493_c0_g2_i1	19	41
TRINITY_DN186503_c2_g1_i1	TRINITY_DN178565_c0_g4_i1	17	33
TRINITY_DN182323_c1_g7_i7	TRINITY_DN178565_c0_g4_i1	37	54
TRINITY_DN181162_c0_g2_i1	TRINITY_DN178565_c0_g4_i1	30	53
TRINITY_DN179851_c1_g5_i2	TRINITY_DN178565_c0_g4_i1	41	55
TRINITY_DN178934_c0_g2_i7	TRINITY_DN178565_c0_g4_i1	38	57
TRINITY_DN176493_c0_g2_i1	TRINITY_DN178565_c0_g4_i1	24	47
TRINITY_DN175107_c3_g1_i2	TRINITY_DN178565_c0_g4_i1	20	35
TRINITY_DN174853_c0_g1_i1	TRINITY_DN178565_c0_g4_i1	29	49
TRINITY_DN174721_c2_g1_i1	TRINITY_DN178565_c0_g4_i1	58	71
TRINITY_DN173654_c0_g1_i1	TRINITY_DN178565_c0_g4_i1	38	55
TRINITY_DN173521_c0_g2_i1	TRINITY_DN178565_c0_g4_i1	27	42
TRINITY_DN173209_c0_g1_i1	TRINITY_DN178565_c0_g4_i1	40	58
TRINITY_DN172053_c0_g1_i1	TRINITY_DN178565_c0_g4_i1	30	45
TRINITY_DN171647_c0_g1_i2	TRINITY_DN178565_c0_g4_i1	38	59
TRINITY_DN170998_c0_g1_i1	TRINITY_DN178565_c0_g4_i1	23	40
TRINITY_DN169459_c1_g1_i1	TRINITY_DN178565_c0_g4_i1	27	45
TRINITY_DN168321_c1_g3_i1	TRINITY_DN178565_c0_g4_i1	30	49
TRINITY_DN168039_c0_g1_i2	TRINITY_DN178565_c0_g4_i1	40	59
TRINITY_DN165100_c0_g1_i1	TRINITY_DN178565_c0_g4_i1	31	50
TRINITY_DN164204_c0_g2_i1	TRINITY_DN178565_c0_g4_i1	31	53
TRINITY_DN162010_c0_g1_i1	TRINITY_DN178565_c0_g4_i1	36	52
TRINITY_DN160372_c0_g2_i1	TRINITY_DN178565_c0_g4_i1	19	33
TRINITY_DN148436_c0_g1_i1	TRINITY_DN178565_c0_g4_i1	25	44
TRINITY_DN186503_c2_g1_i1	TRINITY_DN178934_c0_g2_i7	18	33
TRINITY_DN182323_c1_g7_i7	TRINITY_DN178934_c0_g2_i7	26	45
TRINITY_DN181162_c0_g2_i1	TRINITY_DN178934_c0_g2_i7	25	43
TRINITY_DN179851_c1_g5_i2	TRINITY_DN178934_c0_g2_i7	26	45
TRINITY_DN178565_c0_g4_i1	TRINITY_DN178934_c0_g2_i7	38	57
TRINITY_DN176493_c0_g2_i1	TRINITY_DN178934_c0_g2_i7	21	42
TRINITY_DN175107_c3_g1_i2	TRINITY_DN178934_c0_g2_i7	18	35
TRINITY_DN174853_c0_g1_i1	TRINITY_DN178934_c0_g2_i7	25	45
TRINITY_DN174721_c2_g1_i1	TRINITY_DN178934_c0_g2_i7	35	55
TRINITY_DN173654_c0_g1_i1	TRINITY_DN178934_c0_g2_i7	29	45
TRINITY_DN173521_c0_g2_i1	TRINITY_DN178934_c0_g2_i7	22	40
TRINITY_DN173209_c0_g1_i1	TRINITY_DN178934_c0_g2_i7	29	49
TRINITY_DN172053_c0_g1_i1	TRINITY_DN178934_c0_g2_i7	22	40
TRINITY_DN171647_c0_g1_i2	TRINITY_DN178934_c0_g2_i7	29	50
TRINITY_DN170998_c0_g1_i1	TRINITY_DN178934_c0_g2_i7	21	39
TRINITY_DN169459_c1_g1_i1	TRINITY_DN178934_c0_g2_i7	25	43
TRINITY_DN168321_c1_g3_i1	TRINITY_DN178934_c0_g2_i7	26	44
TRINITY_DN168039_c0_g1_i2	TRINITY_DN178934_c0_g2_i7	26	48
TRINITY_DN165100_c0_g1_i1	TRINITY_DN178934_c0_g2_i7	22	42
TRINITY_DN164204_c0_g2_i1	TRINITY_DN178934_c0_g2_i7	25	46
TRINITY_DN162010_c0_g1_i1	TRINITY_DN178934_c0_g2_i7	28	45
TRINITY_DN160372_c0_g2_i1	TRINITY_DN178934_c0_g2_i7	17	33
TRINITY_DN148436_c0_g1_i1	TRINITY_DN178934_c0_g2_i7	21	39
TRINITY_DN186503_c2_g1_i1	TRINITY_DN179851_c1_g5_i2	15	33
TRINITY_DN182323_c1_g7_i7	TRINITY_DN179851_c1_g5_i2	37	54
TRINITY_DN181162_c0_g2_i1	TRINITY_DN179851_c1_g5_i2	29	48
TRINITY_DN178934_c0_g2_i7	TRINITY_DN179851_c1_g5_i2	26	45
TRINITY_DN178565_c0_g4_i1	TRINITY_DN179851_c1_g5_i2	41	55
TRINITY_DN176493_c0_g2_i1	TRINITY_DN179851_c1_g5_i2	22	42
TRINITY_DN175107_c3_g1_i2	TRINITY_DN179851_c1_g5_i2	20	35
TRINITY_DN174853_c0_g1_i1	TRINITY_DN179851_c1_g5_i2	24	45
TRINITY_DN174721_c2_g1_i1	TRINITY_DN179851_c1_g5_i2	38	55
TRINITY_DN173654_c0_g1_i1	TRINITY_DN179851_c1_g5_i2	32	49
TRINITY_DN173521_c0_g2_i1	TRINITY_DN179851_c1_g5_i2	24	42
TRINITY_DN173209_c0_g1_i1	TRINITY_DN179851_c1_g5_i2	31	48
TRINITY_DN172053_c0_g1_i1	TRINITY_DN179851_c1_g5_i2	31	47
TRINITY_DN171647_c0_g1_i2	TRINITY_DN179851_c1_g5_i2	35	53
TRINITY_DN170998_c0_g1_i1	TRINITY_DN179851_c1_g5_i2	20	36
TRINITY_DN169459_c1_g1_i1	TRINITY_DN179851_c1_g5_i2	23	42
TRINITY_DN168321_c1_g3_i1	TRINITY_DN179851_c1_g5_i2	23	41
TRINITY_DN168039_c0_g1_i2	TRINITY_DN179851_c1_g5_i2	34	51
TRINITY_DN165100_c0_g1_i1	TRINITY_DN179851_c1_g5_i2	29	45
TRINITY_DN164204_c0_g2_i1	TRINITY_DN179851_c1_g5_i2	26	43
TRINITY_DN162010_c0_g1_i1	TRINITY_DN179851_c1_g5_i2	30	47
TRINITY_DN160372_c0_g2_i1	TRINITY_DN179851_c1_g5_i2	17	31
TRINITY_DN148436_c0_g1_i1	TRINITY_DN179851_c1_g5_i2	21	39
TRINITY_DN186503_c2_g1_i1	TRINITY_DN181162_c0_g2_i1	17	34
TRINITY_DN182323_c1_g7_i7	TRINITY_DN181162_c0_g2_i1	27	46
TRINITY_DN179851_c1_g5_i2	TRINITY_DN181162_c0_g2_i1	29	48
TRINITY_DN178934_c0_g2_i7	TRINITY_DN181162_c0_g2_i1	25	43
TRINITY_DN178565_c0_g4_i1	TRINITY_DN181162_c0_g2_i1	30	53
TRINITY_DN176493_c0_g2_i1	TRINITY_DN181162_c0_g2_i1	28	51
TRINITY_DN175107_c3_g1_i2	TRINITY_DN181162_c0_g2_i1	18	34
TRINITY_DN174853_c0_g1_i1	TRINITY_DN181162_c0_g2_i1	32	52
TRINITY_DN174721_c2_g1_i1	TRINITY_DN181162_c0_g2_i1	29	51
TRINITY_DN173654_c0_g1_i1	TRINITY_DN181162_c0_g2_i1	32	56
TRINITY_DN173521_c0_g2_i1	TRINITY_DN181162_c0_g2_i1	33	55
TRINITY_DN173209_c0_g1_i1	TRINITY_DN181162_c0_g2_i1	33	54
TRINITY_DN172053_c0_g1_i1	TRINITY_DN181162_c0_g2_i1	23	40
TRINITY_DN171647_c0_g1_i2	TRINITY_DN181162_c0_g2_i1	29	50
TRINITY_DN170998_c0_g1_i1	TRINITY_DN181162_c0_g2_i1	23	41
TRINITY_DN169459_c1_g1_i1	TRINITY_DN181162_c0_g2_i1	27	50
TRINITY_DN168321_c1_g3_i1	TRINITY_DN181162_c0_g2_i1	27	51
TRINITY_DN168039_c0_g1_i2	TRINITY_DN181162_c0_g2_i1	35	58
TRINITY_DN165100_c0_g1_i1	TRINITY_DN181162_c0_g2_i1	39	62
TRINITY_DN164204_c0_g2_i1	TRINITY_DN181162_c0_g2_i1	27	47
TRINITY_DN162010_c0_g1_i1	TRINITY_DN181162_c0_g2_i1	24	42
TRINITY_DN160372_c0_g2_i1	TRINITY_DN181162_c0_g2_i1	18	34
TRINITY_DN148436_c0_g1_i1	TRINITY_DN181162_c0_g2_i1	25	47
TRINITY_DN186503_c2_g1_i1	TRINITY_DN182323_c1_g7_i7	17	32
TRINITY_DN181162_c0_g2_i1	TRINITY_DN182323_c1_g7_i7	27	46
TRINITY_DN179851_c1_g5_i2	TRINITY_DN182323_c1_g7_i7	37	54
TRINITY_DN178934_c0_g2_i7	TRINITY_DN182323_c1_g7_i7	26	45
TRINITY_DN178565_c0_g4_i1	TRINITY_DN182323_c1_g7_i7	37	54
TRINITY_DN176493_c0_g2_i1	TRINITY_DN182323_c1_g7_i7	22	40
TRINITY_DN175107_c3_g1_i2	TRINITY_DN182323_c1_g7_i7	17	32
TRINITY_DN174853_c0_g1_i1	TRINITY_DN182323_c1_g7_i7	26	43
TRINITY_DN174721_c2_g1_i1	TRINITY_DN182323_c1_g7_i7	37	55
TRINITY_DN173654_c0_g1_i1	TRINITY_DN182323_c1_g7_i7	29	46
TRINITY_DN173521_c0_g2_i1	TRINITY_DN182323_c1_g7_i7	26	42
TRINITY_DN173209_c0_g1_i1	TRINITY_DN182323_c1_g7_i7	30	50
TRINITY_DN172053_c0_g1_i1	TRINITY_DN182323_c1_g7_i7	27	43
TRINITY_DN171647_c0_g1_i2	TRINITY_DN182323_c1_g7_i7	34	51
TRINITY_DN170998_c0_g1_i1	TRINITY_DN182323_c1_g7_i7	23	39
TRINITY_DN169459_c1_g1_i1	TRINITY_DN182323_c1_g7_i7	23	41
TRINITY_DN168321_c1_g3_i1	TRINITY_DN182323_c1_g7_i7	23	41
TRINITY_DN168039_c0_g1_i2	TRINITY_DN182323_c1_g7_i7	33	50
TRINITY_DN165100_c0_g1_i1	TRINITY_DN182323_c1_g7_i7	27	44
TRINITY_DN164204_c0_g2_i1	TRINITY_DN182323_c1_g7_i7	29	48
TRINITY_DN162010_c0_g1_i1	TRINITY_DN182323_c1_g7_i7	31	49
TRINITY_DN160372_c0_g2_i1	TRINITY_DN182323_c1_g7_i7	16	30
TRINITY_DN148436_c0_g1_i1	TRINITY_DN182323_c1_g7_i7	22	40
TRINITY_DN182323_c1_g7_i7	TRINITY_DN186503_c2_g1_i1	17	32
TRINITY_DN181162_c0_g2_i1	TRINITY_DN186503_c2_g1_i1	17	34
TRINITY_DN179851_c1_g5_i2	TRINITY_DN186503_c2_g1_i1	15	33
TRINITY_DN178934_c0_g2_i7	TRINITY_DN186503_c2_g1_i1	18	33
TRINITY_DN178565_c0_g4_i1	TRINITY_DN186503_c2_g1_i1	17	33
TRINITY_DN176493_c0_g2_i1	TRINITY_DN186503_c2_g1_i1	14	30
TRINITY_DN175107_c3_g1_i2	TRINITY_DN186503_c2_g1_i1	23	42
TRINITY_DN174853_c0_g1_i1	TRINITY_DN186503_c2_g1_i1	16	31
TRINITY_DN174721_c2_g1_i1	TRINITY_DN186503_c2_g1_i1	18	33
TRINITY_DN173654_c0_g1_i1	TRINITY_DN186503_c2_g1_i1	17	30
TRINITY_DN173521_c0_g2_i1	TRINITY_DN186503_c2_g1_i1	18	34
TRINITY_DN173209_c0_g1_i1	TRINITY_DN186503_c2_g1_i1	17	31
TRINITY_DN172053_c0_g1_i1	TRINITY_DN186503_c2_g1_i1	16	31
TRINITY_DN171647_c0_g1_i2	TRINITY_DN186503_c2_g1_i1	17	33
TRINITY_DN170998_c0_g1_i1	TRINITY_DN186503_c2_g1_i1	12	24
TRINITY_DN169459_c1_g1_i1	TRINITY_DN186503_c2_g1_i1	15	30
TRINITY_DN168321_c1_g3_i1	TRINITY_DN186503_c2_g1_i1	14	29
TRINITY_DN168039_c0_g1_i2	TRINITY_DN186503_c2_g1_i1	17	32
TRINITY_DN165100_c0_g1_i1	TRINITY_DN186503_c2_g1_i1	16	32
TRINITY_DN164204_c0_g2_i1	TRINITY_DN186503_c2_g1_i1	12	26
TRINITY_DN162010_c0_g1_i1	TRINITY_DN186503_c2_g1_i1	16	31
TRINITY_DN160372_c0_g2_i1	TRINITY_DN186503_c2_g1_i1	22	40
TRINITY_DN148436_c0_g1_i1	TRINITY_DN186503_c2_g1_i1	15	28
1_H. arguinensis vs. 1_H. arguinensis	Mean	24.837	42.7319
	Standard deviation	6.93178	8.27086
TRINITY_DN186503_c2_g1_i1	SF_10.50_D	16	31
TRINITY_DN182323_c1_g7_i7	SF_10.50_D	30	46
TRINITY_DN181162_c0_g2_i1	SF_10.50_D	31	54
TRINITY_DN179851_c1_g5_i2	SF_10.50_D	32	48
TRINITY_DN178934_c0_g2_i7	SF_10.50_D	27	46
TRINITY_DN178565_c0_g4_i1	SF_10.50_D	36	56
TRINITY_DN176493_c0_g2_i1	SF_10.50_D	25	44
TRINITY_DN175107_c3_g1_i2	SF_10.50_D	18	34
TRINITY_DN174853_c0_g1_i1	SF_10.50_D	29	48
TRINITY_DN174721_c2_g1_i1	SF_10.50_D	35	53
TRINITY_DN173654_c0_g1_i1	SF_10.50_D	35	54
TRINITY_DN173521_c0_g2_i1	SF_10.50_D	26	43
TRINITY_DN173209_c0_g1_i1	SF_10.50_D	35	55
TRINITY_DN172053_c0_g1_i1	SF_10.50_D	27	42
TRINITY_DN171647_c0_g1_i2	SF_10.50_D	31	51
TRINITY_DN170998_c0_g1_i1	SF_10.50_D	24	39
TRINITY_DN169459_c1_g1_i1	SF_10.50_D	24	45
TRINITY_DN168321_c1_g3_i1	SF_10.50_D	30	48
TRINITY_DN168039_c0_g1_i2	SF_10.50_D	37	59
TRINITY_DN165100_c0_g1_i1	SF_10.50_D	25	50
TRINITY_DN164204_c0_g2_i1	SF_10.50_D	24	42
TRINITY_DN162010_c0_g1_i1	SF_10.50_D	27	45
TRINITY_DN160372_c0_g2_i1	SF_10.50_D	18	32
TRINITY_DN148436_c0_g1_i1	SF_10.50_D	25	42
TRINITY_DN186503_c2_g1_i1	SF_121.25_D	13	26
TRINITY_DN182323_c1_g7_i7	SF_121.25_D	25	39
TRINITY_DN181162_c0_g2_i1	SF_121.25_D	20	40
TRINITY_DN179851_c1_g5_i2	SF_121.25_D	21	39
TRINITY_DN178934_c0_g2_i7	SF_121.25_D	18	34
TRINITY_DN178565_c0_g4_i1	SF_121.25_D	23	38
TRINITY_DN176493_c0_g2_i1	SF_121.25_D	16	33
TRINITY_DN175107_c3_g1_i2	SF_121.25_D	13	25
TRINITY_DN174853_c0_g1_i1	SF_121.25_D	18	36
TRINITY_DN174721_c2_g1_i1	SF_121.25_D	25	41
TRINITY_DN173654_c0_g1_i1	SF_121.25_D	23	39
TRINITY_DN173521_c0_g2_i1	SF_121.25_D	23	41
TRINITY_DN173209_c0_g1_i1	SF_121.25_D	22	41
TRINITY_DN172053_c0_g1_i1	SF_121.25_D	22	38
TRINITY_DN171647_c0_g1_i2	SF_121.25_D	21	35
TRINITY_DN170998_c0_g1_i1	SF_121.25_D	17	34
TRINITY_DN169459_c1_g1_i1	SF_121.25_D	20	35
TRINITY_DN168321_c1_g3_i1	SF_121.25_D	20	35
TRINITY_DN168039_c0_g1_i2	SF_121.25_D	25	43
TRINITY_DN165100_c0_g1_i1	SF_121.25_D	20	39
TRINITY_DN164204_c0_g2_i1	SF_121.25_D	19	37
TRINITY_DN162010_c0_g1_i1	SF_121.25_D	20	38
TRINITY_DN160372_c0_g2_i1	SF_121.25_D	12	23
TRINITY_DN148436_c0_g1_i1	SF_121.25_D	20	34
TRINITY_DN186503_c2_g1_i1	SF_124.79_D	12	29
TRINITY_DN182323_c1_g7_i7	SF_124.79_D	23	44
TRINITY_DN181162_c0_g2_i1	SF_124.79_D	26	51
TRINITY_DN179851_c1_g5_i2	SF_124.79_D	22	41
TRINITY_DN178934_c0_g2_i7	SF_124.79_D	20	40
TRINITY_DN178565_c0_g4_i1	SF_124.79_D	25	46
TRINITY_DN176493_c0_g2_i1	SF_124.79_D	20	45
TRINITY_DN175107_c3_g1_i2	SF_124.79_D	13	27
TRINITY_DN174853_c0_g1_i1	SF_124.79_D	22	42
TRINITY_DN174721_c2_g1_i1	SF_124.79_D	25	46
TRINITY_DN173654_c0_g1_i1	SF_124.79_D	25	46
TRINITY_DN173521_c0_g2_i1	SF_124.79_D	24	43
TRINITY_DN173209_c0_g1_i1	SF_124.79_D	26	46
TRINITY_DN172053_c0_g1_i1	SF_124.79_D	20	39
TRINITY_DN171647_c0_g1_i2	SF_124.79_D	21	44
TRINITY_DN170998_c0_g1_i1	SF_124.79_D	20	39
TRINITY_DN169459_c1_g1_i1	SF_124.79_D	22	42
TRINITY_DN168321_c1_g3_i1	SF_124.79_D	21	43
TRINITY_DN168039_c0_g1_i2	SF_124.79_D	26	49
TRINITY_DN165100_c0_g1_i1	SF_124.79_D	24	47
TRINITY_DN164204_c0_g2_i1	SF_124.79_D	22	43
TRINITY_DN162010_c0_g1_i1	SF_124.79_D	23	42
TRINITY_DN160372_c0_g2_i1	SF_124.79_D	12	28
TRINITY_DN148436_c0_g1_i1	SF_124.79_D	18	39
TRINITY_DN186503_c2_g1_i1	SF_136.15_D	14	30
TRINITY_DN182323_c1_g7_i7	SF_136.15_D	24	43
TRINITY_DN181162_c0_g2_i1	SF_136.15_D	23	44
TRINITY_DN179851_c1_g5_i2	SF_136.15_D	24	45
TRINITY_DN178934_c0_g2_i7	SF_136.15_D	22	40
TRINITY_DN178565_c0_g4_i1	SF_136.15_D	26	47
TRINITY_DN176493_c0_g2_i1	SF_136.15_D	19	41
TRINITY_DN175107_c3_g1_i2	SF_136.15_D	15	31
TRINITY_DN174853_c0_g1_i1	SF_136.15_D	20	41
TRINITY_DN174721_c2_g1_i1	SF_136.15_D	26	47
TRINITY_DN173654_c0_g1_i1	SF_136.15_D	24	44
TRINITY_DN173521_c0_g2_i1	SF_136.15_D	20	40
TRINITY_DN173209_c0_g1_i1	SF_136.15_D	26	44
TRINITY_DN172053_c0_g1_i1	SF_136.15_D	18	37
TRINITY_DN171647_c0_g1_i2	SF_136.15_D	24	44
TRINITY_DN170998_c0_g1_i1	SF_136.15_D	19	38
TRINITY_DN169459_c1_g1_i1	SF_136.15_D	21	43
TRINITY_DN168321_c1_g3_i1	SF_136.15_D	19	40
TRINITY_DN168039_c0_g1_i2	SF_136.15_D	28	49
TRINITY_DN165100_c0_g1_i1	SF_136.15_D	23	43
TRINITY_DN164204_c0_g2_i1	SF_136.15_D	21	41
TRINITY_DN162010_c0_g1_i1	SF_136.15_D	24	41
TRINITY_DN160372_c0_g2_i1	SF_136.15_D	14	28
TRINITY_DN148436_c0_g1_i1	SF_136.15_D	19	41
TRINITY_DN186503_c2_g1_i1	SF_148.3_D	14	32
TRINITY_DN182323_c1_g7_i7	SF_148.3_D	29	50
TRINITY_DN181162_c0_g2_i1	SF_148.3_D	29	52
TRINITY_DN179851_c1_g5_i2	SF_148.3_D	28	48
TRINITY_DN178934_c0_g2_i7	SF_148.3_D	29	45
TRINITY_DN178565_c0_g4_i1	SF_148.3_D	34	54
TRINITY_DN176493_c0_g2_i1	SF_148.3_D	23	44
TRINITY_DN175107_c3_g1_i2	SF_148.3_D	16	34
TRINITY_DN174853_c0_g1_i1	SF_148.3_D	25	47
TRINITY_DN174721_c2_g1_i1	SF_148.3_D	35	56
TRINITY_DN173654_c0_g1_i1	SF_148.3_D	32	49
TRINITY_DN173521_c0_g2_i1	SF_148.3_D	24	44
TRINITY_DN173209_c0_g1_i1	SF_148.3_D	33	54
TRINITY_DN172053_c0_g1_i1	SF_148.3_D	24	41
TRINITY_DN171647_c0_g1_i2	SF_148.3_D	30	48
TRINITY_DN170998_c0_g1_i1	SF_148.3_D	22	39
TRINITY_DN169459_c1_g1_i1	SF_148.3_D	22	43
TRINITY_DN168321_c1_g3_i1	SF_148.3_D	25	46
TRINITY_DN168039_c0_g1_i2	SF_148.3_D	32	54
TRINITY_DN165100_c0_g1_i1	SF_148.3_D	26	47
TRINITY_DN164204_c0_g2_i1	SF_148.3_D	28	46
TRINITY_DN162010_c0_g1_i1	SF_148.3_D	28	45
TRINITY_DN160372_c0_g2_i1	SF_148.3_D	15	33
TRINITY_DN148436_c0_g1_i1	SF_148.3_D	23	41
TRINITY_DN186503_c2_g1_i1	SF_148.4_D	16	32
TRINITY_DN182323_c1_g7_i7	SF_148.4_D	29	50
TRINITY_DN181162_c0_g2_i1	SF_148.4_D	29	49
TRINITY_DN179851_c1_g5_i2	SF_148.4_D	27	48
TRINITY_DN178934_c0_g2_i7	SF_148.4_D	29	47
TRINITY_DN178565_c0_g4_i1	SF_148.4_D	34	53
TRINITY_DN176493_c0_g2_i1	SF_148.4_D	20	43
TRINITY_DN175107_c3_g1_i2	SF_148.4_D	17	34
TRINITY_DN174853_c0_g1_i1	SF_148.4_D	26	46
TRINITY_DN174721_c2_g1_i1	SF_148.4_D	35	54
TRINITY_DN173654_c0_g1_i1	SF_148.4_D	32	49
TRINITY_DN173521_c0_g2_i1	SF_148.4_D	24	43
TRINITY_DN173209_c0_g1_i1	SF_148.4_D	33	53
TRINITY_DN172053_c0_g1_i1	SF_148.4_D	24	43
TRINITY_DN171647_c0_g1_i2	SF_148.4_D	29	48
TRINITY_DN170998_c0_g1_i1	SF_148.4_D	20	40
TRINITY_DN169459_c1_g1_i1	SF_148.4_D	20	44
TRINITY_DN168321_c1_g3_i1	SF_148.4_D	25	45
TRINITY_DN168039_c0_g1_i2	SF_148.4_D	33	55
TRINITY_DN165100_c0_g1_i1	SF_148.4_D	25	46
TRINITY_DN164204_c0_g2_i1	SF_148.4_D	28	45
TRINITY_DN162010_c0_g1_i1	SF_148.4_D	27	46
TRINITY_DN160372_c0_g2_i1	SF_148.4_D	16	32
TRINITY_DN148436_c0_g1_i1	SF_148.4_D	23	39
TRINITY_DN186503_c2_g1_i1	SF_148.7_D	15	33
TRINITY_DN182323_c1_g7_i7	SF_148.7_D	30	51
TRINITY_DN181162_c0_g2_i1	SF_148.7_D	28	50
TRINITY_DN179851_c1_g5_i2	SF_148.7_D	27	48
TRINITY_DN178934_c0_g2_i7	SF_148.7_D	29	46
TRINITY_DN178565_c0_g4_i1	SF_148.7_D	35	56
TRINITY_DN176493_c0_g2_i1	SF_148.7_D	22	45
TRINITY_DN175107_c3_g1_i2	SF_148.7_D	17	33
TRINITY_DN174853_c0_g1_i1	SF_148.7_D	25	45
TRINITY_DN174721_c2_g1_i1	SF_148.7_D	34	54
TRINITY_DN173654_c0_g1_i1	SF_148.7_D	31	51
TRINITY_DN173521_c0_g2_i1	SF_148.7_D	25	43
TRINITY_DN173209_c0_g1_i1	SF_148.7_D	32	54
TRINITY_DN172053_c0_g1_i1	SF_148.7_D	23	42
TRINITY_DN171647_c0_g1_i2	SF_148.7_D	29	48
TRINITY_DN170998_c0_g1_i1	SF_148.7_D	21	41
TRINITY_DN169459_c1_g1_i1	SF_148.7_D	21	43
TRINITY_DN168321_c1_g3_i1	SF_148.7_D	25	46
TRINITY_DN168039_c0_g1_i2	SF_148.7_D	31	54
TRINITY_DN165100_c0_g1_i1	SF_148.7_D	25	47
TRINITY_DN164204_c0_g2_i1	SF_148.7_D	29	46
TRINITY_DN162010_c0_g1_i1	SF_148.7_D	28	48
TRINITY_DN160372_c0_g2_i1	SF_148.7_D	16	32
TRINITY_DN148436_c0_g1_i1	SF_148.7_D	22	40
TRINITY_DN186503_c2_g1_i1	SF_148.8_D	15	32
TRINITY_DN182323_c1_g7_i7	SF_148.8_D	29	49
TRINITY_DN181162_c0_g2_i1	SF_148.8_D	27	48
TRINITY_DN179851_c1_g5_i2	SF_148.8_D	29	50
TRINITY_DN178934_c0_g2_i7	SF_148.8_D	29	46
TRINITY_DN178565_c0_g4_i1	SF_148.8_D	36	54
TRINITY_DN176493_c0_g2_i1	SF_148.8_D	22	44
TRINITY_DN175107_c3_g1_i2	SF_148.8_D	18	34
TRINITY_DN174853_c0_g1_i1	SF_148.8_D	28	47
TRINITY_DN174721_c2_g1_i1	SF_148.8_D	36	56
TRINITY_DN173654_c0_g1_i1	SF_148.8_D	32	50
TRINITY_DN173521_c0_g2_i1	SF_148.8_D	25	43
TRINITY_DN173209_c0_g1_i1	SF_148.8_D	34	54
TRINITY_DN172053_c0_g1_i1	SF_148.8_D	26	43
TRINITY_DN171647_c0_g1_i2	SF_148.8_D	30	49
TRINITY_DN170998_c0_g1_i1	SF_148.8_D	20	39
TRINITY_DN169459_c1_g1_i1	SF_148.8_D	22	42
TRINITY_DN168321_c1_g3_i1	SF_148.8_D	26	44
TRINITY_DN168039_c0_g1_i2	SF_148.8_D	34	54
TRINITY_DN165100_c0_g1_i1	SF_148.8_D	25	46
TRINITY_DN164204_c0_g2_i1	SF_148.8_D	29	46
TRINITY_DN162010_c0_g1_i1	SF_148.8_D	29	46
TRINITY_DN160372_c0_g2_i1	SF_148.8_D	15	32
TRINITY_DN148436_c0_g1_i1	SF_148.8_D	24	40
TRINITY_DN186503_c2_g1_i1	SF_148.9_D	15	34
TRINITY_DN182323_c1_g7_i7	SF_148.9_D	29	51
TRINITY_DN181162_c0_g2_i1	SF_148.9_D	28	50
TRINITY_DN179851_c1_g5_i2	SF_148.9_D	27	47
TRINITY_DN178934_c0_g2_i7	SF_148.9_D	28	45
TRINITY_DN178565_c0_g4_i1	SF_148.9_D	33	52
TRINITY_DN176493_c0_g2_i1	SF_148.9_D	21	45
TRINITY_DN175107_c3_g1_i2	SF_148.9_D	17	33
TRINITY_DN174853_c0_g1_i1	SF_148.9_D	26	49
TRINITY_DN174721_c2_g1_i1	SF_148.9_D	34	53
TRINITY_DN173654_c0_g1_i1	SF_148.9_D	30	49
TRINITY_DN173521_c0_g2_i1	SF_148.9_D	24	43
TRINITY_DN173209_c0_g1_i1	SF_148.9_D	33	52
TRINITY_DN172053_c0_g1_i1	SF_148.9_D	24	42
TRINITY_DN171647_c0_g1_i2	SF_148.9_D	28	48
TRINITY_DN170998_c0_g1_i1	SF_148.9_D	21	39
TRINITY_DN169459_c1_g1_i1	SF_148.9_D	24	44
TRINITY_DN168321_c1_g3_i1	SF_148.9_D	25	44
TRINITY_DN168039_c0_g1_i2	SF_148.9_D	31	52
TRINITY_DN165100_c0_g1_i1	SF_148.9_D	23	47
TRINITY_DN164204_c0_g2_i1	SF_148.9_D	29	48
TRINITY_DN162010_c0_g1_i1	SF_148.9_D	29	46
TRINITY_DN160372_c0_g2_i1	SF_148.9_D	16	32
TRINITY_DN148436_c0_g1_i1	SF_148.9_D	22	39
TRINITY_DN186503_c2_g1_i1	SF_150.27_D	15	30
TRINITY_DN182323_c1_g7_i7	SF_150.27_D	28	45
TRINITY_DN181162_c0_g2_i1	SF_150.27_D	28	50
TRINITY_DN179851_c1_g5_i2	SF_150.27_D	26	45
TRINITY_DN178934_c0_g2_i7	SF_150.27_D	20	39
TRINITY_DN178565_c0_g4_i1	SF_150.27_D	29	47
TRINITY_DN176493_c0_g2_i1	SF_150.27_D	22	41
TRINITY_DN175107_c3_g1_i2	SF_150.27_D	15	29
TRINITY_DN174853_c0_g1_i1	SF_150.27_D	23	44
TRINITY_DN174721_c2_g1_i1	SF_150.27_D	30	48
TRINITY_DN173654_c0_g1_i1	SF_150.27_D	29	45
TRINITY_DN173521_c0_g2_i1	SF_150.27_D	26	45
TRINITY_DN173209_c0_g1_i1	SF_150.27_D	29	51
TRINITY_DN172053_c0_g1_i1	SF_150.27_D	25	40
TRINITY_DN171647_c0_g1_i2	SF_150.27_D	27	48
TRINITY_DN170998_c0_g1_i1	SF_150.27_D	20	38
TRINITY_DN169459_c1_g1_i1	SF_150.27_D	23	45
TRINITY_DN168321_c1_g3_i1	SF_150.27_D	22	43
TRINITY_DN168039_c0_g1_i2	SF_150.27_D	30	51
TRINITY_DN165100_c0_g1_i1	SF_150.27_D	26	47
TRINITY_DN164204_c0_g2_i1	SF_150.27_D	24	45
TRINITY_DN162010_c0_g1_i1	SF_150.27_D	27	44
TRINITY_DN160372_c0_g2_i1	SF_150.27_D	17	31
TRINITY_DN148436_c0_g1_i1	SF_150.27_D	21	43
TRINITY_DN186503_c2_g1_i1	SF_154.16_D	18	33
TRINITY_DN182323_c1_g7_i7	SF_154.16_D	33	50
TRINITY_DN181162_c0_g2_i1	SF_154.16_D	41	60
TRINITY_DN179851_c1_g5_i2	SF_154.16_D	33	49
TRINITY_DN178934_c0_g2_i7	SF_154.16_D	28	45
TRINITY_DN178565_c0_g4_i1	SF_154.16_D	38	58
TRINITY_DN176493_c0_g2_i1	SF_154.16_D	28	50
TRINITY_DN175107_c3_g1_i2	SF_154.16_D	21	36
TRINITY_DN174853_c0_g1_i1	SF_154.16_D	27	50
TRINITY_DN174721_c2_g1_i1	SF_154.16_D	37	57
TRINITY_DN173654_c0_g1_i1	SF_154.16_D	35	55
TRINITY_DN173521_c0_g2_i1	SF_154.16_D	33	49
TRINITY_DN173209_c0_g1_i1	SF_154.16_D	38	58
TRINITY_DN172053_c0_g1_i1	SF_154.16_D	27	44
TRINITY_DN171647_c0_g1_i2	SF_154.16_D	33	51
TRINITY_DN170998_c0_g1_i1	SF_154.16_D	24	44
TRINITY_DN169459_c1_g1_i1	SF_154.16_D	28	47
TRINITY_DN168321_c1_g3_i1	SF_154.16_D	26	47
TRINITY_DN168039_c0_g1_i2	SF_154.16_D	40	63
TRINITY_DN165100_c0_g1_i1	SF_154.16_D	35	56
TRINITY_DN164204_c0_g2_i1	SF_154.16_D	25	46
TRINITY_DN162010_c0_g1_i1	SF_154.16_D	29	46
TRINITY_DN160372_c0_g2_i1	SF_154.16_D	18	34
TRINITY_DN148436_c0_g1_i1	SF_154.16_D	26	46
TRINITY_DN186503_c2_g1_i1	SF_158.21_D	12	28
TRINITY_DN182323_c1_g7_i7	SF_158.21_D	24	40
TRINITY_DN181162_c0_g2_i1	SF_158.21_D	27	50
TRINITY_DN179851_c1_g5_i2	SF_158.21_D	25	39
TRINITY_DN178934_c0_g2_i7	SF_158.21_D	24	42
TRINITY_DN178565_c0_g4_i1	SF_158.21_D	29	47
TRINITY_DN176493_c0_g2_i1	SF_158.21_D	22	41
TRINITY_DN175107_c3_g1_i2	SF_158.21_D	16	28
TRINITY_DN174853_c0_g1_i1	SF_158.21_D	21	41
TRINITY_DN174721_c2_g1_i1	SF_158.21_D	27	47
TRINITY_DN173654_c0_g1_i1	SF_158.21_D	27	45
TRINITY_DN173521_c0_g2_i1	SF_158.21_D	21	41
TRINITY_DN173209_c0_g1_i1	SF_158.21_D	26	48
TRINITY_DN172053_c0_g1_i1	SF_158.21_D	22	39
TRINITY_DN171647_c0_g1_i2	SF_158.21_D	24	45
TRINITY_DN170998_c0_g1_i1	SF_158.21_D	18	37
TRINITY_DN169459_c1_g1_i1	SF_158.21_D	22	44
TRINITY_DN168321_c1_g3_i1	SF_158.21_D	24	45
TRINITY_DN168039_c0_g1_i2	SF_158.21_D	30	51
TRINITY_DN165100_c0_g1_i1	SF_158.21_D	27	50
TRINITY_DN164204_c0_g2_i1	SF_158.21_D	23	41
TRINITY_DN162010_c0_g1_i1	SF_158.21_D	24	41
TRINITY_DN160372_c0_g2_i1	SF_158.21_D	15	29
TRINITY_DN148436_c0_g1_i1	SF_158.21_D	23	41
TRINITY_DN186503_c2_g1_i1	SF_175.43	14	31
TRINITY_DN182323_c1_g7_i7	SF_175.43	26	48
TRINITY_DN181162_c0_g2_i1	SF_175.43	27	49
TRINITY_DN179851_c1_g5_i2	SF_175.43	27	45
TRINITY_DN178934_c0_g2_i7	SF_175.43	26	44
TRINITY_DN178565_c0_g4_i1	SF_175.43	33	53
TRINITY_DN176493_c0_g2_i1	SF_175.43	22	45
TRINITY_DN175107_c3_g1_i2	SF_175.43	16	32
TRINITY_DN174853_c0_g1_i1	SF_175.43	24	44
TRINITY_DN174721_c2_g1_i1	SF_175.43	34	54
TRINITY_DN173654_c0_g1_i1	SF_175.43	30	48
TRINITY_DN173521_c0_g2_i1	SF_175.43	23	42
TRINITY_DN173209_c0_g1_i1	SF_175.43	32	48
TRINITY_DN172053_c0_g1_i1	SF_175.43	23	40
TRINITY_DN171647_c0_g1_i2	SF_175.43	26	47
TRINITY_DN170998_c0_g1_i1	SF_175.43	21	37
TRINITY_DN169459_c1_g1_i1	SF_175.43	24	43
TRINITY_DN168321_c1_g3_i1	SF_175.43	25	43
TRINITY_DN168039_c0_g1_i2	SF_175.43	32	51
TRINITY_DN165100_c0_g1_i1	SF_175.43	24	46
TRINITY_DN164204_c0_g2_i1	SF_175.43	29	47
TRINITY_DN162010_c0_g1_i1	SF_175.43	27	44
TRINITY_DN160372_c0_g2_i1	SF_175.43	16	30
TRINITY_DN148436_c0_g1_i1	SF_175.43	20	38
TRINITY_DN186503_c2_g1_i1	SF_19.134_D	14	31
TRINITY_DN182323_c1_g7_i7	SF_19.134_D	26	47
TRINITY_DN181162_c0_g2_i1	SF_19.134_D	27	51
TRINITY_DN179851_c1_g5_i2	SF_19.134_D	26	46
TRINITY_DN178934_c0_g2_i7	SF_19.134_D	25	43
TRINITY_DN178565_c0_g4_i1	SF_19.134_D	33	52
TRINITY_DN176493_c0_g2_i1	SF_19.134_D	19	43
TRINITY_DN175107_c3_g1_i2	SF_19.134_D	18	34
TRINITY_DN174853_c0_g1_i1	SF_19.134_D	24	44
TRINITY_DN174721_c2_g1_i1	SF_19.134_D	31	51
TRINITY_DN173654_c0_g1_i1	SF_19.134_D	29	50
TRINITY_DN173521_c0_g2_i1	SF_19.134_D	20	38
TRINITY_DN173209_c0_g1_i1	SF_19.134_D	31	53
TRINITY_DN172053_c0_g1_i1	SF_19.134_D	25	41
TRINITY_DN171647_c0_g1_i2	SF_19.134_D	25	45
TRINITY_DN170998_c0_g1_i1	SF_19.134_D	22	40
TRINITY_DN169459_c1_g1_i1	SF_19.134_D	23	42
TRINITY_DN168321_c1_g3_i1	SF_19.134_D	25	46
TRINITY_DN168039_c0_g1_i2	SF_19.134_D	33	54
TRINITY_DN165100_c0_g1_i1	SF_19.134_D	23	46
TRINITY_DN164204_c0_g2_i1	SF_19.134_D	23	43
TRINITY_DN162010_c0_g1_i1	SF_19.134_D	26	44
TRINITY_DN160372_c0_g2_i1	SF_19.134_D	17	33
TRINITY_DN148436_c0_g1_i1	SF_19.134_D	21	38
TRINITY_DN186503_c2_g1_i1	SF_191.44_D	13	28
TRINITY_DN182323_c1_g7_i7	SF_191.44_D	22	41
TRINITY_DN181162_c0_g2_i1	SF_191.44_D	26	49
TRINITY_DN179851_c1_g5_i2	SF_191.44_D	21	38
TRINITY_DN178934_c0_g2_i7	SF_191.44_D	21	39
TRINITY_DN178565_c0_g4_i1	SF_191.44_D	27	47
TRINITY_DN176493_c0_g2_i1	SF_191.44_D	21	42
TRINITY_DN175107_c3_g1_i2	SF_191.44_D	14	26
TRINITY_DN174853_c0_g1_i1	SF_191.44_D	21	40
TRINITY_DN174721_c2_g1_i1	SF_191.44_D	27	47
TRINITY_DN173654_c0_g1_i1	SF_191.44_D	27	47
TRINITY_DN173521_c0_g2_i1	SF_191.44_D	24	43
TRINITY_DN173209_c0_g1_i1	SF_191.44_D	27	47
TRINITY_DN172053_c0_g1_i1	SF_191.44_D	20	38
TRINITY_DN171647_c0_g1_i2	SF_191.44_D	22	43
TRINITY_DN170998_c0_g1_i1	SF_191.44_D	19	37
TRINITY_DN169459_c1_g1_i1	SF_191.44_D	22	41
TRINITY_DN168321_c1_g3_i1	SF_191.44_D	24	46
TRINITY_DN168039_c0_g1_i2	SF_191.44_D	28	49
TRINITY_DN165100_c0_g1_i1	SF_191.44_D	25	48
TRINITY_DN164204_c0_g2_i1	SF_191.44_D	25	45
TRINITY_DN162010_c0_g1_i1	SF_191.44_D	23	41
TRINITY_DN160372_c0_g2_i1	SF_191.44_D	13	29
TRINITY_DN148436_c0_g1_i1	SF_191.44_D	19	40
TRINITY_DN186503_c2_g1_i1	SF_2.176_D	14	32
TRINITY_DN182323_c1_g7_i7	SF_2.176_D	25	44
TRINITY_DN181162_c0_g2_i1	SF_2.176_D	25	45
TRINITY_DN179851_c1_g5_i2	SF_2.176_D	24	44
TRINITY_DN178934_c0_g2_i7	SF_2.176_D	24	40
TRINITY_DN178565_c0_g4_i1	SF_2.176_D	29	48
TRINITY_DN176493_c0_g2_i1	SF_2.176_D	20	38
TRINITY_DN175107_c3_g1_i2	SF_2.176_D	16	30
TRINITY_DN174853_c0_g1_i1	SF_2.176_D	23	40
TRINITY_DN174721_c2_g1_i1	SF_2.176_D	27	48
TRINITY_DN173654_c0_g1_i1	SF_2.176_D	26	46
TRINITY_DN173521_c0_g2_i1	SF_2.176_D	21	40
TRINITY_DN173209_c0_g1_i1	SF_2.176_D	27	48
TRINITY_DN172053_c0_g1_i1	SF_2.176_D	21	39
TRINITY_DN171647_c0_g1_i2	SF_2.176_D	22	42
TRINITY_DN170998_c0_g1_i1	SF_2.176_D	24	39
TRINITY_DN169459_c1_g1_i1	SF_2.176_D	22	41
TRINITY_DN168321_c1_g3_i1	SF_2.176_D	25	43
TRINITY_DN168039_c0_g1_i2	SF_2.176_D	29	50
TRINITY_DN165100_c0_g1_i1	SF_2.176_D	23	42
TRINITY_DN164204_c0_g2_i1	SF_2.176_D	22	42
TRINITY_DN162010_c0_g1_i1	SF_2.176_D	25	43
TRINITY_DN160372_c0_g2_i1	SF_2.176_D	16	31
TRINITY_DN148436_c0_g1_i1	SF_2.176_D	19	37
TRINITY_DN186503_c2_g1_i1	SF_2.177_D	15	30
TRINITY_DN182323_c1_g7_i7	SF_2.177_D	22	42
TRINITY_DN181162_c0_g2_i1	SF_2.177_D	26	45
TRINITY_DN179851_c1_g5_i2	SF_2.177_D	26	43
TRINITY_DN178934_c0_g2_i7	SF_2.177_D	23	42
TRINITY_DN178565_c0_g4_i1	SF_2.177_D	28	47
TRINITY_DN176493_c0_g2_i1	SF_2.177_D	20	38
TRINITY_DN175107_c3_g1_i2	SF_2.177_D	16	29
TRINITY_DN174853_c0_g1_i1	SF_2.177_D	24	39
TRINITY_DN174721_c2_g1_i1	SF_2.177_D	27	48
TRINITY_DN173654_c0_g1_i1	SF_2.177_D	25	42
TRINITY_DN173521_c0_g2_i1	SF_2.177_D	24	41
TRINITY_DN173209_c0_g1_i1	SF_2.177_D	24	45
TRINITY_DN172053_c0_g1_i1	SF_2.177_D	23	40
TRINITY_DN171647_c0_g1_i2	SF_2.177_D	24	43
TRINITY_DN170998_c0_g1_i1	SF_2.177_D	23	38
TRINITY_DN169459_c1_g1_i1	SF_2.177_D	22	41
TRINITY_DN168321_c1_g3_i1	SF_2.177_D	23	41
TRINITY_DN168039_c0_g1_i2	SF_2.177_D	29	48
TRINITY_DN165100_c0_g1_i1	SF_2.177_D	21	41
TRINITY_DN164204_c0_g2_i1	SF_2.177_D	22	39
TRINITY_DN162010_c0_g1_i1	SF_2.177_D	25	44
TRINITY_DN160372_c0_g2_i1	SF_2.177_D	16	30
TRINITY_DN148436_c0_g1_i1	SF_2.177_D	18	36
TRINITY_DN186503_c2_g1_i1	SF_2.182_D	16	31
TRINITY_DN182323_c1_g7_i7	SF_2.182_D	25	46
TRINITY_DN181162_c0_g2_i1	SF_2.182_D	24	45
TRINITY_DN179851_c1_g5_i2	SF_2.182_D	28	46
TRINITY_DN178934_c0_g2_i7	SF_2.182_D	25	41
TRINITY_DN178565_c0_g4_i1	SF_2.182_D	31	49
TRINITY_DN176493_c0_g2_i1	SF_2.182_D	20	39
TRINITY_DN175107_c3_g1_i2	SF_2.182_D	16	30
TRINITY_DN174853_c0_g1_i1	SF_2.182_D	23	39
TRINITY_DN174721_c2_g1_i1	SF_2.182_D	29	48
TRINITY_DN173654_c0_g1_i1	SF_2.182_D	26	45
TRINITY_DN173521_c0_g2_i1	SF_2.182_D	24	40
TRINITY_DN173209_c0_g1_i1	SF_2.182_D	28	46
TRINITY_DN172053_c0_g1_i1	SF_2.182_D	25	41
TRINITY_DN171647_c0_g1_i2	SF_2.182_D	26	45
TRINITY_DN170998_c0_g1_i1	SF_2.182_D	22	40
TRINITY_DN169459_c1_g1_i1	SF_2.182_D	24	40
TRINITY_DN168321_c1_g3_i1	SF_2.182_D	23	42
TRINITY_DN168039_c0_g1_i2	SF_2.182_D	31	49
TRINITY_DN165100_c0_g1_i1	SF_2.182_D	25	45
TRINITY_DN164204_c0_g2_i1	SF_2.182_D	23	40
TRINITY_DN162010_c0_g1_i1	SF_2.182_D	29	46
TRINITY_DN160372_c0_g2_i1	SF_2.182_D	17	29
TRINITY_DN148436_c0_g1_i1	SF_2.182_D	19	38
TRINITY_DN186503_c2_g1_i1	SF_337.11_D	16	30
TRINITY_DN182323_c1_g7_i7	SF_337.11_D	25	46
TRINITY_DN181162_c0_g2_i1	SF_337.11_D	24	45
TRINITY_DN179851_c1_g5_i2	SF_337.11_D	25	45
TRINITY_DN178934_c0_g2_i7	SF_337.11_D	23	41
TRINITY_DN178565_c0_g4_i1	SF_337.11_D	28	46
TRINITY_DN176493_c0_g2_i1	SF_337.11_D	19	38
TRINITY_DN175107_c3_g1_i2	SF_337.11_D	16	30
TRINITY_DN174853_c0_g1_i1	SF_337.11_D	22	38
TRINITY_DN174721_c2_g1_i1	SF_337.11_D	27	46
TRINITY_DN173654_c0_g1_i1	SF_337.11_D	25	43
TRINITY_DN173521_c0_g2_i1	SF_337.11_D	23	40
TRINITY_DN173209_c0_g1_i1	SF_337.11_D	25	42
TRINITY_DN172053_c0_g1_i1	SF_337.11_D	23	43
TRINITY_DN171647_c0_g1_i2	SF_337.11_D	23	43
TRINITY_DN170998_c0_g1_i1	SF_337.11_D	22	38
TRINITY_DN169459_c1_g1_i1	SF_337.11_D	22	40
TRINITY_DN168321_c1_g3_i1	SF_337.11_D	22	41
TRINITY_DN168039_c0_g1_i2	SF_337.11_D	27	45
TRINITY_DN165100_c0_g1_i1	SF_337.11_D	22	40
TRINITY_DN164204_c0_g2_i1	SF_337.11_D	23	40
TRINITY_DN162010_c0_g1_i1	SF_337.11_D	26	48
TRINITY_DN160372_c0_g2_i1	SF_337.11_D	14	29
TRINITY_DN148436_c0_g1_i1	SF_337.11_D	21	37
TRINITY_DN186503_c2_g1_i1	SF_337.12_D	17	32
TRINITY_DN182323_c1_g7_i7	SF_337.12_D	24	44
TRINITY_DN181162_c0_g2_i1	SF_337.12_D	22	45
TRINITY_DN179851_c1_g5_i2	SF_337.12_D	26	43
TRINITY_DN178934_c0_g2_i7	SF_337.12_D	23	41
TRINITY_DN178565_c0_g4_i1	SF_337.12_D	28	46
TRINITY_DN176493_c0_g2_i1	SF_337.12_D	19	37
TRINITY_DN175107_c3_g1_i2	SF_337.12_D	15	29
TRINITY_DN174853_c0_g1_i1	SF_337.12_D	24	39
TRINITY_DN174721_c2_g1_i1	SF_337.12_D	27	46
TRINITY_DN173654_c0_g1_i1	SF_337.12_D	27	45
TRINITY_DN173521_c0_g2_i1	SF_337.12_D	23	40
TRINITY_DN173209_c0_g1_i1	SF_337.12_D	25	43
TRINITY_DN172053_c0_g1_i1	SF_337.12_D	22	41
TRINITY_DN171647_c0_g1_i2	SF_337.12_D	25	45
TRINITY_DN170998_c0_g1_i1	SF_337.12_D	22	36
TRINITY_DN169459_c1_g1_i1	SF_337.12_D	22	40
TRINITY_DN168321_c1_g3_i1	SF_337.12_D	22	41
TRINITY_DN168039_c0_g1_i2	SF_337.12_D	27	46
TRINITY_DN165100_c0_g1_i1	SF_337.12_D	23	41
TRINITY_DN164204_c0_g2_i1	SF_337.12_D	23	40
TRINITY_DN162010_c0_g1_i1	SF_337.12_D	28	47
TRINITY_DN160372_c0_g2_i1	SF_337.12_D	14	28
TRINITY_DN148436_c0_g1_i1	SF_337.12_D	20	38
TRINITY_DN186503_c2_g1_i1	SF_337.14_D	17	31
TRINITY_DN182323_c1_g7_i7	SF_337.14_D	24	43
TRINITY_DN181162_c0_g2_i1	SF_337.14_D	21	43
TRINITY_DN179851_c1_g5_i2	SF_337.14_D	26	44
TRINITY_DN178934_c0_g2_i7	SF_337.14_D	25	41
TRINITY_DN178565_c0_g4_i1	SF_337.14_D	28	44
TRINITY_DN176493_c0_g2_i1	SF_337.14_D	20	39
TRINITY_DN175107_c3_g1_i2	SF_337.14_D	15	28
TRINITY_DN174853_c0_g1_i1	SF_337.14_D	22	38
TRINITY_DN174721_c2_g1_i1	SF_337.14_D	28	45
TRINITY_DN173654_c0_g1_i1	SF_337.14_D	26	43
TRINITY_DN173521_c0_g2_i1	SF_337.14_D	25	41
TRINITY_DN173209_c0_g1_i1	SF_337.14_D	25	41
TRINITY_DN172053_c0_g1_i1	SF_337.14_D	25	40
TRINITY_DN171647_c0_g1_i2	SF_337.14_D	25	43
TRINITY_DN170998_c0_g1_i1	SF_337.14_D	22	36
TRINITY_DN169459_c1_g1_i1	SF_337.14_D	23	40
TRINITY_DN168321_c1_g3_i1	SF_337.14_D	23	42
TRINITY_DN168039_c0_g1_i2	SF_337.14_D	28	45
TRINITY_DN165100_c0_g1_i1	SF_337.14_D	21	40
TRINITY_DN164204_c0_g2_i1	SF_337.14_D	23	40
TRINITY_DN162010_c0_g1_i1	SF_337.14_D	27	44
TRINITY_DN160372_c0_g2_i1	SF_337.14_D	14	28
TRINITY_DN148436_c0_g1_i1	SF_337.14_D	20	38
TRINITY_DN186503_c2_g1_i1	SF_34.8_D	15	31
TRINITY_DN182323_c1_g7_i7	SF_34.8_D	26	47
TRINITY_DN181162_c0_g2_i1	SF_34.8_D	27	51
TRINITY_DN179851_c1_g5_i2	SF_34.8_D	27	47
TRINITY_DN178934_c0_g2_i7	SF_34.8_D	26	45
TRINITY_DN178565_c0_g4_i1	SF_34.8_D	35	53
TRINITY_DN176493_c0_g2_i1	SF_34.8_D	21	43
TRINITY_DN175107_c3_g1_i2	SF_34.8_D	19	33
TRINITY_DN174853_c0_g1_i1	SF_34.8_D	25	42
TRINITY_DN174721_c2_g1_i1	SF_34.8_D	31	52
TRINITY_DN173654_c0_g1_i1	SF_34.8_D	31	49
TRINITY_DN173521_c0_g2_i1	SF_34.8_D	24	41
TRINITY_DN173209_c0_g1_i1	SF_34.8_D	33	56
TRINITY_DN172053_c0_g1_i1	SF_34.8_D	22	40
TRINITY_DN171647_c0_g1_i2	SF_34.8_D	26	47
TRINITY_DN170998_c0_g1_i1	SF_34.8_D	23	44
TRINITY_DN169459_c1_g1_i1	SF_34.8_D	23	41
TRINITY_DN168321_c1_g3_i1	SF_34.8_D	22	44
TRINITY_DN168039_c0_g1_i2	SF_34.8_D	33	55
TRINITY_DN165100_c0_g1_i1	SF_34.8_D	27	46
TRINITY_DN164204_c0_g2_i1	SF_34.8_D	24	43
TRINITY_DN162010_c0_g1_i1	SF_34.8_D	26	45
TRINITY_DN160372_c0_g2_i1	SF_34.8_D	17	33
TRINITY_DN148436_c0_g1_i1	SF_34.8_D	21	41
TRINITY_DN186503_c2_g1_i1	SF_34.9_D	18	34
TRINITY_DN182323_c1_g7_i7	SF_34.9_D	26	48
TRINITY_DN181162_c0_g2_i1	SF_34.9_D	29	52
TRINITY_DN179851_c1_g5_i2	SF_34.9_D	31	50
TRINITY_DN178934_c0_g2_i7	SF_34.9_D	23	45
TRINITY_DN178565_c0_g4_i1	SF_34.9_D	32	53
TRINITY_DN176493_c0_g2_i1	SF_34.9_D	22	43
TRINITY_DN175107_c3_g1_i2	SF_34.9_D	18	33
TRINITY_DN174853_c0_g1_i1	SF_34.9_D	25	46
TRINITY_DN174721_c2_g1_i1	SF_34.9_D	31	53
TRINITY_DN173654_c0_g1_i1	SF_34.9_D	31	52
TRINITY_DN173521_c0_g2_i1	SF_34.9_D	27	46
TRINITY_DN173209_c0_g1_i1	SF_34.9_D	32	51
TRINITY_DN172053_c0_g1_i1	SF_34.9_D	22	41
TRINITY_DN171647_c0_g1_i2	SF_34.9_D	27	49
TRINITY_DN170998_c0_g1_i1	SF_34.9_D	22	41
TRINITY_DN169459_c1_g1_i1	SF_34.9_D	24	43
TRINITY_DN168321_c1_g3_i1	SF_34.9_D	24	46
TRINITY_DN168039_c0_g1_i2	SF_34.9_D	32	52
TRINITY_DN165100_c0_g1_i1	SF_34.9_D	27	48
TRINITY_DN164204_c0_g2_i1	SF_34.9_D	27	47
TRINITY_DN162010_c0_g1_i1	SF_34.9_D	26	45
TRINITY_DN160372_c0_g2_i1	SF_34.9_D	17	33
TRINITY_DN148436_c0_g1_i1	SF_34.9_D	20	42
TRINITY_DN186503_c2_g1_i1	SF_38.66_D	15	30
TRINITY_DN182323_c1_g7_i7	SF_38.66_D	27	43
TRINITY_DN181162_c0_g2_i1	SF_38.66_D	31	54
TRINITY_DN179851_c1_g5_i2	SF_38.66_D	27	46
TRINITY_DN178934_c0_g2_i7	SF_38.66_D	28	44
TRINITY_DN178565_c0_g4_i1	SF_38.66_D	34	53
TRINITY_DN176493_c0_g2_i1	SF_38.66_D	22	43
TRINITY_DN175107_c3_g1_i2	SF_38.66_D	17	31
TRINITY_DN174853_c0_g1_i1	SF_38.66_D	23	42
TRINITY_DN174721_c2_g1_i1	SF_38.66_D	32	52
TRINITY_DN173654_c0_g1_i1	SF_38.66_D	34	56
TRINITY_DN173521_c0_g2_i1	SF_38.66_D	27	44
TRINITY_DN173209_c0_g1_i1	SF_38.66_D	33	52
TRINITY_DN172053_c0_g1_i1	SF_38.66_D	24	38
TRINITY_DN171647_c0_g1_i2	SF_38.66_D	30	47
TRINITY_DN170998_c0_g1_i1	SF_38.66_D	22	38
TRINITY_DN169459_c1_g1_i1	SF_38.66_D	25	49
TRINITY_DN168321_c1_g3_i1	SF_38.66_D	29	48
TRINITY_DN168039_c0_g1_i2	SF_38.66_D	34	56
TRINITY_DN165100_c0_g1_i1	SF_38.66_D	28	51
TRINITY_DN164204_c0_g2_i1	SF_38.66_D	28	45
TRINITY_DN162010_c0_g1_i1	SF_38.66_D	28	43
TRINITY_DN160372_c0_g2_i1	SF_38.66_D	16	29
TRINITY_DN148436_c0_g1_i1	SF_38.66_D	26	45
TRINITY_DN186503_c2_g1_i1	SF_38.67_D	18	33
TRINITY_DN182323_c1_g7_i7	SF_38.67_D	30	48
TRINITY_DN181162_c0_g2_i1	SF_38.67_D	33	54
TRINITY_DN179851_c1_g5_i2	SF_38.67_D	30	51
TRINITY_DN178934_c0_g2_i7	SF_38.67_D	29	48
TRINITY_DN178565_c0_g4_i1	SF_38.67_D	36	55
TRINITY_DN176493_c0_g2_i1	SF_38.67_D	28	45
TRINITY_DN175107_c3_g1_i2	SF_38.67_D	21	34
TRINITY_DN174853_c0_g1_i1	SF_38.67_D	26	46
TRINITY_DN174721_c2_g1_i1	SF_38.67_D	37	58
TRINITY_DN173654_c0_g1_i1	SF_38.67_D	40	58
TRINITY_DN173521_c0_g2_i1	SF_38.67_D	31	49
TRINITY_DN173209_c0_g1_i1	SF_38.67_D	40	60
TRINITY_DN172053_c0_g1_i1	SF_38.67_D	28	42
TRINITY_DN171647_c0_g1_i2	SF_38.67_D	30	49
TRINITY_DN170998_c0_g1_i1	SF_38.67_D	24	41
TRINITY_DN169459_c1_g1_i1	SF_38.67_D	28	48
TRINITY_DN168321_c1_g3_i1	SF_38.67_D	26	45
TRINITY_DN168039_c0_g1_i2	SF_38.67_D	42	62
TRINITY_DN165100_c0_g1_i1	SF_38.67_D	32	54
TRINITY_DN164204_c0_g2_i1	SF_38.67_D	24	43
TRINITY_DN162010_c0_g1_i1	SF_38.67_D	32	46
TRINITY_DN160372_c0_g2_i1	SF_38.67_D	17	32
TRINITY_DN148436_c0_g1_i1	SF_38.67_D	27	44
TRINITY_DN186503_c2_g1_i1	SF_38.68_D	18	32
TRINITY_DN182323_c1_g7_i7	SF_38.68_D	35	52
TRINITY_DN181162_c0_g2_i1	SF_38.68_D	30	55
TRINITY_DN179851_c1_g5_i2	SF_38.68_D	35	54
TRINITY_DN178934_c0_g2_i7	SF_38.68_D	32	53
TRINITY_DN178565_c0_g4_i1	SF_38.68_D	45	62
TRINITY_DN176493_c0_g2_i1	SF_38.68_D	26	47
TRINITY_DN175107_c3_g1_i2	SF_38.68_D	17	32
TRINITY_DN174853_c0_g1_i1	SF_38.68_D	28	48
TRINITY_DN174721_c2_g1_i1	SF_38.68_D	44	63
TRINITY_DN173654_c0_g1_i1	SF_38.68_D	34	54
TRINITY_DN173521_c0_g2_i1	SF_38.68_D	27	47
TRINITY_DN173209_c0_g1_i1	SF_38.68_D	37	55
TRINITY_DN172053_c0_g1_i1	SF_38.68_D	29	45
TRINITY_DN171647_c0_g1_i2	SF_38.68_D	36	55
TRINITY_DN170998_c0_g1_i1	SF_38.68_D	25	41
TRINITY_DN169459_c1_g1_i1	SF_38.68_D	29	48
TRINITY_DN168321_c1_g3_i1	SF_38.68_D	28	46
TRINITY_DN168039_c0_g1_i2	SF_38.68_D	39	58
TRINITY_DN165100_c0_g1_i1	SF_38.68_D	29	51
TRINITY_DN164204_c0_g2_i1	SF_38.68_D	31	49
TRINITY_DN162010_c0_g1_i1	SF_38.68_D	34	52
TRINITY_DN160372_c0_g2_i1	SF_38.68_D	19	34
TRINITY_DN148436_c0_g1_i1	SF_38.68_D	27	46
TRINITY_DN186503_c2_g1_i1	SF_38.69_D	16	30
TRINITY_DN182323_c1_g7_i7	SF_38.69_D	32	48
TRINITY_DN181162_c0_g2_i1	SF_38.69_D	32	53
TRINITY_DN179851_c1_g5_i2	SF_38.69_D	32	50
TRINITY_DN178934_c0_g2_i7	SF_38.69_D	30	48
TRINITY_DN178565_c0_g4_i1	SF_38.69_D	41	58
TRINITY_DN176493_c0_g2_i1	SF_38.69_D	27	46
TRINITY_DN175107_c3_g1_i2	SF_38.69_D	20	34
TRINITY_DN174853_c0_g1_i1	SF_38.69_D	27	47
TRINITY_DN174721_c2_g1_i1	SF_38.69_D	38	55
TRINITY_DN173654_c0_g1_i1	SF_38.69_D	42	57
TRINITY_DN173521_c0_g2_i1	SF_38.69_D	28	45
TRINITY_DN173209_c0_g1_i1	SF_38.69_D	43	59
TRINITY_DN172053_c0_g1_i1	SF_38.69_D	30	43
TRINITY_DN171647_c0_g1_i2	SF_38.69_D	33	49
TRINITY_DN170998_c0_g1_i1	SF_38.69_D	25	42
TRINITY_DN169459_c1_g1_i1	SF_38.69_D	25	44
TRINITY_DN168321_c1_g3_i1	SF_38.69_D	25	44
TRINITY_DN168039_c0_g1_i2	SF_38.69_D	44	61
TRINITY_DN165100_c0_g1_i1	SF_38.69_D	31	53
TRINITY_DN164204_c0_g2_i1	SF_38.69_D	26	44
TRINITY_DN162010_c0_g1_i1	SF_38.69_D	31	45
TRINITY_DN160372_c0_g2_i1	SF_38.69_D	20	34
TRINITY_DN148436_c0_g1_i1	SF_38.69_D	23	41
TRINITY_DN186503_c2_g1_i1	SF_38.70_D	17	31
TRINITY_DN182323_c1_g7_i7	SF_38.70_D	33	51
TRINITY_DN181162_c0_g2_i1	SF_38.70_D	31	55
TRINITY_DN179851_c1_g5_i2	SF_38.70_D	34	52
TRINITY_DN178934_c0_g2_i7	SF_38.70_D	28	48
TRINITY_DN178565_c0_g4_i1	SF_38.70_D	40	57
TRINITY_DN176493_c0_g2_i1	SF_38.70_D	23	46
TRINITY_DN175107_c3_g1_i2	SF_38.70_D	17	34
TRINITY_DN174853_c0_g1_i1	SF_38.70_D	27	47
TRINITY_DN174721_c2_g1_i1	SF_38.70_D	40	58
TRINITY_DN173654_c0_g1_i1	SF_38.70_D	34	52
TRINITY_DN173521_c0_g2_i1	SF_38.70_D	28	47
TRINITY_DN173209_c0_g1_i1	SF_38.70_D	33	52
TRINITY_DN172053_c0_g1_i1	SF_38.70_D	27	44
TRINITY_DN171647_c0_g1_i2	SF_38.70_D	33	53
TRINITY_DN170998_c0_g1_i1	SF_38.70_D	24	41
TRINITY_DN169459_c1_g1_i1	SF_38.70_D	27	45
TRINITY_DN168321_c1_g3_i1	SF_38.70_D	29	46
TRINITY_DN168039_c0_g1_i2	SF_38.70_D	36	54
TRINITY_DN165100_c0_g1_i1	SF_38.70_D	28	50
TRINITY_DN164204_c0_g2_i1	SF_38.70_D	29	48
TRINITY_DN162010_c0_g1_i1	SF_38.70_D	30	49
TRINITY_DN160372_c0_g2_i1	SF_38.70_D	18	33
TRINITY_DN148436_c0_g1_i1	SF_38.70_D	27	47
TRINITY_DN186503_c2_g1_i1	SF_38.71_D	17	32
TRINITY_DN182323_c1_g7_i7	SF_38.71_D	32	53
TRINITY_DN181162_c0_g2_i1	SF_38.71_D	30	55
TRINITY_DN179851_c1_g5_i2	SF_38.71_D	35	53
TRINITY_DN178934_c0_g2_i7	SF_38.71_D	27	51
TRINITY_DN178565_c0_g4_i1	SF_38.71_D	41	59
TRINITY_DN176493_c0_g2_i1	SF_38.71_D	22	49
TRINITY_DN175107_c3_g1_i2	SF_38.71_D	16	33
TRINITY_DN174853_c0_g1_i1	SF_38.71_D	30	51
TRINITY_DN174721_c2_g1_i1	SF_38.71_D	41	59
TRINITY_DN173654_c0_g1_i1	SF_38.71_D	33	51
TRINITY_DN173521_c0_g2_i1	SF_38.71_D	26	48
TRINITY_DN173209_c0_g1_i1	SF_38.71_D	33	54
TRINITY_DN172053_c0_g1_i1	SF_38.71_D	26	44
TRINITY_DN171647_c0_g1_i2	SF_38.71_D	35	56
TRINITY_DN170998_c0_g1_i1	SF_38.71_D	23	42
TRINITY_DN169459_c1_g1_i1	SF_38.71_D	27	47
TRINITY_DN168321_c1_g3_i1	SF_38.71_D	30	47
TRINITY_DN168039_c0_g1_i2	SF_38.71_D	35	56
TRINITY_DN165100_c0_g1_i1	SF_38.71_D	28	52
TRINITY_DN164204_c0_g2_i1	SF_38.71_D	30	48
TRINITY_DN162010_c0_g1_i1	SF_38.71_D	30	52
TRINITY_DN160372_c0_g2_i1	SF_38.71_D	18	34
TRINITY_DN148436_c0_g1_i1	SF_38.71_D	27	48
TRINITY_DN186503_c2_g1_i1	SF_38.72_D	18	33
TRINITY_DN182323_c1_g7_i7	SF_38.72_D	30	49
TRINITY_DN181162_c0_g2_i1	SF_38.72_D	30	53
TRINITY_DN179851_c1_g5_i2	SF_38.72_D	34	50
TRINITY_DN178934_c0_g2_i7	SF_38.72_D	26	46
TRINITY_DN178565_c0_g4_i1	SF_38.72_D	39	57
TRINITY_DN176493_c0_g2_i1	SF_38.72_D	24	47
TRINITY_DN175107_c3_g1_i2	SF_38.72_D	17	33
TRINITY_DN174853_c0_g1_i1	SF_38.72_D	28	48
TRINITY_DN174721_c2_g1_i1	SF_38.72_D	39	57
TRINITY_DN173654_c0_g1_i1	SF_38.72_D	35	54
TRINITY_DN173521_c0_g2_i1	SF_38.72_D	26	46
TRINITY_DN173209_c0_g1_i1	SF_38.72_D	33	52
TRINITY_DN172053_c0_g1_i1	SF_38.72_D	26	42
TRINITY_DN171647_c0_g1_i2	SF_38.72_D	34	51
TRINITY_DN170998_c0_g1_i1	SF_38.72_D	21	40
TRINITY_DN169459_c1_g1_i1	SF_38.72_D	26	44
TRINITY_DN168321_c1_g3_i1	SF_38.72_D	26	47
TRINITY_DN168039_c0_g1_i2	SF_38.72_D	36	55
TRINITY_DN165100_c0_g1_i1	SF_38.72_D	27	50
TRINITY_DN164204_c0_g2_i1	SF_38.72_D	28	45
TRINITY_DN162010_c0_g1_i1	SF_38.72_D	30	48
TRINITY_DN160372_c0_g2_i1	SF_38.72_D	20	33
TRINITY_DN148436_c0_g1_i1	SF_38.72_D	28	47
TRINITY_DN186503_c2_g1_i1	SF_38.73_D	16	30
TRINITY_DN182323_c1_g7_i7	SF_38.73_D	26	46
TRINITY_DN181162_c0_g2_i1	SF_38.73_D	30	52
TRINITY_DN179851_c1_g5_i2	SF_38.73_D	28	46
TRINITY_DN178934_c0_g2_i7	SF_38.73_D	26	44
TRINITY_DN178565_c0_g4_i1	SF_38.73_D	35	52
TRINITY_DN176493_c0_g2_i1	SF_38.73_D	22	47
TRINITY_DN175107_c3_g1_i2	SF_38.73_D	16	30
TRINITY_DN174853_c0_g1_i1	SF_38.73_D	23	44
TRINITY_DN174721_c2_g1_i1	SF_38.73_D	34	52
TRINITY_DN173654_c0_g1_i1	SF_38.73_D	29	49
TRINITY_DN173521_c0_g2_i1	SF_38.73_D	22	42
TRINITY_DN173209_c0_g1_i1	SF_38.73_D	30	48
TRINITY_DN172053_c0_g1_i1	SF_38.73_D	20	36
TRINITY_DN171647_c0_g1_i2	SF_38.73_D	28	48
TRINITY_DN170998_c0_g1_i1	SF_38.73_D	19	35
TRINITY_DN169459_c1_g1_i1	SF_38.73_D	27	47
TRINITY_DN168321_c1_g3_i1	SF_38.73_D	26	43
TRINITY_DN168039_c0_g1_i2	SF_38.73_D	31	50
TRINITY_DN165100_c0_g1_i1	SF_38.73_D	24	46
TRINITY_DN164204_c0_g2_i1	SF_38.73_D	28	45
TRINITY_DN162010_c0_g1_i1	SF_38.73_D	24	43
TRINITY_DN160372_c0_g2_i1	SF_38.73_D	16	30
TRINITY_DN148436_c0_g1_i1	SF_38.73_D	25	47
TRINITY_DN186503_c2_g1_i1	SF_38.74_D	13	29
TRINITY_DN182323_c1_g7_i7	SF_38.74_D	26	47
TRINITY_DN181162_c0_g2_i1	SF_38.74_D	28	50
TRINITY_DN179851_c1_g5_i2	SF_38.74_D	27	46
TRINITY_DN178934_c0_g2_i7	SF_38.74_D	24	45
TRINITY_DN178565_c0_g4_i1	SF_38.74_D	33	53
TRINITY_DN176493_c0_g2_i1	SF_38.74_D	21	46
TRINITY_DN175107_c3_g1_i2	SF_38.74_D	14	31
TRINITY_DN174853_c0_g1_i1	SF_38.74_D	21	41
TRINITY_DN174721_c2_g1_i1	SF_38.74_D	31	52
TRINITY_DN173654_c0_g1_i1	SF_38.74_D	25	48
TRINITY_DN173521_c0_g2_i1	SF_38.74_D	22	43
TRINITY_DN173209_c0_g1_i1	SF_38.74_D	27	48
TRINITY_DN172053_c0_g1_i1	SF_38.74_D	22	39
TRINITY_DN171647_c0_g1_i2	SF_38.74_D	29	49
TRINITY_DN170998_c0_g1_i1	SF_38.74_D	17	35
TRINITY_DN169459_c1_g1_i1	SF_38.74_D	25	45
TRINITY_DN168321_c1_g3_i1	SF_38.74_D	25	44
TRINITY_DN168039_c0_g1_i2	SF_38.74_D	27	49
TRINITY_DN165100_c0_g1_i1	SF_38.74_D	24	48
TRINITY_DN164204_c0_g2_i1	SF_38.74_D	26	45
TRINITY_DN162010_c0_g1_i1	SF_38.74_D	23	45
TRINITY_DN160372_c0_g2_i1	SF_38.74_D	15	31
TRINITY_DN148436_c0_g1_i1	SF_38.74_D	23	43
TRINITY_DN186503_c2_g1_i1	SF_38.78_D	17	31
TRINITY_DN182323_c1_g7_i7	SF_38.78_D	32	48
TRINITY_DN181162_c0_g2_i1	SF_38.78_D	32	54
TRINITY_DN179851_c1_g5_i2	SF_38.78_D	33	50
TRINITY_DN178934_c0_g2_i7	SF_38.78_D	31	53
TRINITY_DN178565_c0_g4_i1	SF_38.78_D	42	57
TRINITY_DN176493_c0_g2_i1	SF_38.78_D	24	46
TRINITY_DN175107_c3_g1_i2	SF_38.78_D	18	33
TRINITY_DN174853_c0_g1_i1	SF_38.78_D	28	47
TRINITY_DN174721_c2_g1_i1	SF_38.78_D	42	56
TRINITY_DN173654_c0_g1_i1	SF_38.78_D	35	53
TRINITY_DN173521_c0_g2_i1	SF_38.78_D	26	47
TRINITY_DN173209_c0_g1_i1	SF_38.78_D	36	53
TRINITY_DN172053_c0_g1_i1	SF_38.78_D	27	42
TRINITY_DN171647_c0_g1_i2	SF_38.78_D	34	51
TRINITY_DN170998_c0_g1_i1	SF_38.78_D	25	42
TRINITY_DN169459_c1_g1_i1	SF_38.78_D	26	47
TRINITY_DN168321_c1_g3_i1	SF_38.78_D	30	48
TRINITY_DN168039_c0_g1_i2	SF_38.78_D	38	55
TRINITY_DN165100_c0_g1_i1	SF_38.78_D	30	52
TRINITY_DN164204_c0_g2_i1	SF_38.78_D	28	45
TRINITY_DN162010_c0_g1_i1	SF_38.78_D	31	47
TRINITY_DN160372_c0_g2_i1	SF_38.78_D	18	34
TRINITY_DN148436_c0_g1_i1	SF_38.78_D	27	46
TRINITY_DN186503_c2_g1_i1	SF_38.79_D	15	31
TRINITY_DN182323_c1_g7_i7	SF_38.79_D	30	50
TRINITY_DN181162_c0_g2_i1	SF_38.79_D	30	55
TRINITY_DN179851_c1_g5_i2	SF_38.79_D	31	48
TRINITY_DN178934_c0_g2_i7	SF_38.79_D	29	48
TRINITY_DN178565_c0_g4_i1	SF_38.79_D	39	58
TRINITY_DN176493_c0_g2_i1	SF_38.79_D	23	45
TRINITY_DN175107_c3_g1_i2	SF_38.79_D	17	30
TRINITY_DN174853_c0_g1_i1	SF_38.79_D	26	47
TRINITY_DN174721_c2_g1_i1	SF_38.79_D	40	59
TRINITY_DN173654_c0_g1_i1	SF_38.79_D	33	53
TRINITY_DN173521_c0_g2_i1	SF_38.79_D	26	50
TRINITY_DN173209_c0_g1_i1	SF_38.79_D	33	53
TRINITY_DN172053_c0_g1_i1	SF_38.79_D	28	45
TRINITY_DN171647_c0_g1_i2	SF_38.79_D	32	51
TRINITY_DN170998_c0_g1_i1	SF_38.79_D	23	42
TRINITY_DN169459_c1_g1_i1	SF_38.79_D	27	46
TRINITY_DN168321_c1_g3_i1	SF_38.79_D	28	45
TRINITY_DN168039_c0_g1_i2	SF_38.79_D	36	56
TRINITY_DN165100_c0_g1_i1	SF_38.79_D	27	50
TRINITY_DN164204_c0_g2_i1	SF_38.79_D	29	46
TRINITY_DN162010_c0_g1_i1	SF_38.79_D	30	48
TRINITY_DN160372_c0_g2_i1	SF_38.79_D	17	33
TRINITY_DN148436_c0_g1_i1	SF_38.79_D	25	45
TRINITY_DN186503_c2_g1_i1	SF_38.81_D	13	26
TRINITY_DN182323_c1_g7_i7	SF_38.81_D	26	41
TRINITY_DN181162_c0_g2_i1	SF_38.81_D	23	43
TRINITY_DN179851_c1_g5_i2	SF_38.81_D	26	42
TRINITY_DN178934_c0_g2_i7	SF_38.81_D	26	43
TRINITY_DN178565_c0_g4_i1	SF_38.81_D	34	48
TRINITY_DN176493_c0_g2_i1	SF_38.81_D	19	39
TRINITY_DN175107_c3_g1_i2	SF_38.81_D	16	27
TRINITY_DN174853_c0_g1_i1	SF_38.81_D	25	42
TRINITY_DN174721_c2_g1_i1	SF_38.81_D	31	46
TRINITY_DN173654_c0_g1_i1	SF_38.81_D	28	43
TRINITY_DN173521_c0_g2_i1	SF_38.81_D	20	37
TRINITY_DN173209_c0_g1_i1	SF_38.81_D	28	44
TRINITY_DN172053_c0_g1_i1	SF_38.81_D	20	35
TRINITY_DN171647_c0_g1_i2	SF_38.81_D	27	45
TRINITY_DN170998_c0_g1_i1	SF_38.81_D	20	33
TRINITY_DN169459_c1_g1_i1	SF_38.81_D	23	40
TRINITY_DN168321_c1_g3_i1	SF_38.81_D	20	40
TRINITY_DN168039_c0_g1_i2	SF_38.81_D	29	44
TRINITY_DN165100_c0_g1_i1	SF_38.81_D	25	44
TRINITY_DN164204_c0_g2_i1	SF_38.81_D	26	44
TRINITY_DN162010_c0_g1_i1	SF_38.81_D	26	42
TRINITY_DN160372_c0_g2_i1	SF_38.81_D	16	27
TRINITY_DN148436_c0_g1_i1	SF_38.81_D	21	38
TRINITY_DN186503_c2_g1_i1	SF_40.85_D	15	31
TRINITY_DN182323_c1_g7_i7	SF_40.85_D	31	48
TRINITY_DN181162_c0_g2_i1	SF_40.85_D	28	48
TRINITY_DN179851_c1_g5_i2	SF_40.85_D	25	44
TRINITY_DN178934_c0_g2_i7	SF_40.85_D	29	44
TRINITY_DN178565_c0_g4_i1	SF_40.85_D	33	51
TRINITY_DN176493_c0_g2_i1	SF_40.85_D	19	42
TRINITY_DN175107_c3_g1_i2	SF_40.85_D	19	32
TRINITY_DN174853_c0_g1_i1	SF_40.85_D	28	44
TRINITY_DN174721_c2_g1_i1	SF_40.85_D	33	50
TRINITY_DN173654_c0_g1_i1	SF_40.85_D	30	47
TRINITY_DN173521_c0_g2_i1	SF_40.85_D	26	47
TRINITY_DN173209_c0_g1_i1	SF_40.85_D	33	50
TRINITY_DN172053_c0_g1_i1	SF_40.85_D	25	43
TRINITY_DN171647_c0_g1_i2	SF_40.85_D	27	48
TRINITY_DN170998_c0_g1_i1	SF_40.85_D	22	38
TRINITY_DN169459_c1_g1_i1	SF_40.85_D	26	45
TRINITY_DN168321_c1_g3_i1	SF_40.85_D	25	43
TRINITY_DN168039_c0_g1_i2	SF_40.85_D	33	52
TRINITY_DN165100_c0_g1_i1	SF_40.85_D	26	48
TRINITY_DN164204_c0_g2_i1	SF_40.85_D	25	45
TRINITY_DN162010_c0_g1_i1	SF_40.85_D	26	47
TRINITY_DN160372_c0_g2_i1	SF_40.85_D	16	28
TRINITY_DN148436_c0_g1_i1	SF_40.85_D	23	40
TRINITY_DN186503_c2_g1_i1	SF_40.86_D	16	29
TRINITY_DN182323_c1_g7_i7	SF_40.86_D	31	45
TRINITY_DN181162_c0_g2_i1	SF_40.86_D	29	48
TRINITY_DN179851_c1_g5_i2	SF_40.86_D	26	42
TRINITY_DN178934_c0_g2_i7	SF_40.86_D	25	40
TRINITY_DN178565_c0_g4_i1	SF_40.86_D	31	49
TRINITY_DN176493_c0_g2_i1	SF_40.86_D	25	44
TRINITY_DN175107_c3_g1_i2	SF_40.86_D	17	31
TRINITY_DN174853_c0_g1_i1	SF_40.86_D	26	42
TRINITY_DN174721_c2_g1_i1	SF_40.86_D	33	52
TRINITY_DN173654_c0_g1_i1	SF_40.86_D	31	48
TRINITY_DN173521_c0_g2_i1	SF_40.86_D	26	45
TRINITY_DN173209_c0_g1_i1	SF_40.86_D	34	53
TRINITY_DN172053_c0_g1_i1	SF_40.86_D	22	39
TRINITY_DN171647_c0_g1_i2	SF_40.86_D	27	46
TRINITY_DN170998_c0_g1_i1	SF_40.86_D	21	37
TRINITY_DN169459_c1_g1_i1	SF_40.86_D	24	43
TRINITY_DN168321_c1_g3_i1	SF_40.86_D	24	42
TRINITY_DN168039_c0_g1_i2	SF_40.86_D	34	52
TRINITY_DN165100_c0_g1_i1	SF_40.86_D	25	46
TRINITY_DN164204_c0_g2_i1	SF_40.86_D	25	43
TRINITY_DN162010_c0_g1_i1	SF_40.86_D	25	45
TRINITY_DN160372_c0_g2_i1	SF_40.86_D	15	28
TRINITY_DN148436_c0_g1_i1	SF_40.86_D	22	41
TRINITY_DN186503_c2_g1_i1	SF_400.2_D	16	32
TRINITY_DN182323_c1_g7_i7	SF_400.2_D	28	45
TRINITY_DN181162_c0_g2_i1	SF_400.2_D	34	56
TRINITY_DN179851_c1_g5_i2	SF_400.2_D	27	44
TRINITY_DN178934_c0_g2_i7	SF_400.2_D	25	41
TRINITY_DN178565_c0_g4_i1	SF_400.2_D	35	52
TRINITY_DN176493_c0_g2_i1	SF_400.2_D	23	45
TRINITY_DN175107_c3_g1_i2	SF_400.2_D	20	36
TRINITY_DN174853_c0_g1_i1	SF_400.2_D	27	45
TRINITY_DN174721_c2_g1_i1	SF_400.2_D	33	53
TRINITY_DN173654_c0_g1_i1	SF_400.2_D	31	46
TRINITY_DN173521_c0_g2_i1	SF_400.2_D	29	47
TRINITY_DN173209_c0_g1_i1	SF_400.2_D	35	56
TRINITY_DN172053_c0_g1_i1	SF_400.2_D	26	38
TRINITY_DN171647_c0_g1_i2	SF_400.2_D	27	46
TRINITY_DN170998_c0_g1_i1	SF_400.2_D	25	45
TRINITY_DN169459_c1_g1_i1	SF_400.2_D	25	43
TRINITY_DN168321_c1_g3_i1	SF_400.2_D	26	44
TRINITY_DN168039_c0_g1_i2	SF_400.2_D	38	59
TRINITY_DN165100_c0_g1_i1	SF_400.2_D	30	50
TRINITY_DN164204_c0_g2_i1	SF_400.2_D	25	40
TRINITY_DN162010_c0_g1_i1	SF_400.2_D	25	42
TRINITY_DN160372_c0_g2_i1	SF_400.2_D	18	33
TRINITY_DN148436_c0_g1_i1	SF_400.2_D	26	42
TRINITY_DN186503_c2_g1_i1	SF_404.11_D	14	30
TRINITY_DN182323_c1_g7_i7	SF_404.11_D	24	43
TRINITY_DN181162_c0_g2_i1	SF_404.11_D	21	41
TRINITY_DN179851_c1_g5_i2	SF_404.11_D	24	44
TRINITY_DN178934_c0_g2_i7	SF_404.11_D	22	39
TRINITY_DN178565_c0_g4_i1	SF_404.11_D	27	44
TRINITY_DN176493_c0_g2_i1	SF_404.11_D	21	40
TRINITY_DN175107_c3_g1_i2	SF_404.11_D	15	31
TRINITY_DN174853_c0_g1_i1	SF_404.11_D	22	40
TRINITY_DN174721_c2_g1_i1	SF_404.11_D	29	46
TRINITY_DN173654_c0_g1_i1	SF_404.11_D	23	41
TRINITY_DN173521_c0_g2_i1	SF_404.11_D	19	38
TRINITY_DN173209_c0_g1_i1	SF_404.11_D	26	42
TRINITY_DN172053_c0_g1_i1	SF_404.11_D	19	38
TRINITY_DN171647_c0_g1_i2	SF_404.11_D	26	46
TRINITY_DN170998_c0_g1_i1	SF_404.11_D	17	33
TRINITY_DN169459_c1_g1_i1	SF_404.11_D	19	39
TRINITY_DN168321_c1_g3_i1	SF_404.11_D	20	36
TRINITY_DN168039_c0_g1_i2	SF_404.11_D	28	44
TRINITY_DN165100_c0_g1_i1	SF_404.11_D	24	42
TRINITY_DN164204_c0_g2_i1	SF_404.11_D	21	38
TRINITY_DN162010_c0_g1_i1	SF_404.11_D	24	41
TRINITY_DN160372_c0_g2_i1	SF_404.11_D	13	29
TRINITY_DN148436_c0_g1_i1	SF_404.11_D	18	35
TRINITY_DN186503_c2_g1_i1	SF_43.54_D	15	33
TRINITY_DN182323_c1_g7_i7	SF_43.54_D	29	50
TRINITY_DN181162_c0_g2_i1	SF_43.54_D	32	54
TRINITY_DN179851_c1_g5_i2	SF_43.54_D	28	49
TRINITY_DN178934_c0_g2_i7	SF_43.54_D	26	48
TRINITY_DN178565_c0_g4_i1	SF_43.54_D	32	53
TRINITY_DN176493_c0_g2_i1	SF_43.54_D	20	41
TRINITY_DN175107_c3_g1_i2	SF_43.54_D	19	35
TRINITY_DN174853_c0_g1_i1	SF_43.54_D	26	44
TRINITY_DN174721_c2_g1_i1	SF_43.54_D	32	56
TRINITY_DN173654_c0_g1_i1	SF_43.54_D	29	51
TRINITY_DN173521_c0_g2_i1	SF_43.54_D	27	44
TRINITY_DN173209_c0_g1_i1	SF_43.54_D	33	55
TRINITY_DN172053_c0_g1_i1	SF_43.54_D	23	44
TRINITY_DN171647_c0_g1_i2	SF_43.54_D	26	51
TRINITY_DN170998_c0_g1_i1	SF_43.54_D	24	42
TRINITY_DN169459_c1_g1_i1	SF_43.54_D	24	46
TRINITY_DN168321_c1_g3_i1	SF_43.54_D	27	50
TRINITY_DN168039_c0_g1_i2	SF_43.54_D	33	55
TRINITY_DN165100_c0_g1_i1	SF_43.54_D	28	50
TRINITY_DN164204_c0_g2_i1	SF_43.54_D	26	45
TRINITY_DN162010_c0_g1_i1	SF_43.54_D	28	46
TRINITY_DN160372_c0_g2_i1	SF_43.54_D	16	34
TRINITY_DN148436_c0_g1_i1	SF_43.54_D	22	44
TRINITY_DN186503_c2_g1_i1	SF_43.55_D	16	33
TRINITY_DN182323_c1_g7_i7	SF_43.55_D	30	48
TRINITY_DN181162_c0_g2_i1	SF_43.55_D	31	56
TRINITY_DN179851_c1_g5_i2	SF_43.55_D	31	49
TRINITY_DN178934_c0_g2_i7	SF_43.55_D	27	48
TRINITY_DN178565_c0_g4_i1	SF_43.55_D	32	53
TRINITY_DN176493_c0_g2_i1	SF_43.55_D	20	43
TRINITY_DN175107_c3_g1_i2	SF_43.55_D	18	35
TRINITY_DN174853_c0_g1_i1	SF_43.55_D	25	44
TRINITY_DN174721_c2_g1_i1	SF_43.55_D	32	53
TRINITY_DN173654_c0_g1_i1	SF_43.55_D	30	51
TRINITY_DN173521_c0_g2_i1	SF_43.55_D	25	45
TRINITY_DN173209_c0_g1_i1	SF_43.55_D	33	54
TRINITY_DN172053_c0_g1_i1	SF_43.55_D	25	42
TRINITY_DN171647_c0_g1_i2	SF_43.55_D	27	51
TRINITY_DN170998_c0_g1_i1	SF_43.55_D	22	41
TRINITY_DN169459_c1_g1_i1	SF_43.55_D	24	46
TRINITY_DN168321_c1_g3_i1	SF_43.55_D	28	50
TRINITY_DN168039_c0_g1_i2	SF_43.55_D	34	55
TRINITY_DN165100_c0_g1_i1	SF_43.55_D	28	52
TRINITY_DN164204_c0_g2_i1	SF_43.55_D	27	46
TRINITY_DN162010_c0_g1_i1	SF_43.55_D	30	47
TRINITY_DN160372_c0_g2_i1	SF_43.55_D	18	35
TRINITY_DN148436_c0_g1_i1	SF_43.55_D	21	41
TRINITY_DN186503_c2_g1_i1	SF_44.21_D	14	28
TRINITY_DN182323_c1_g7_i7	SF_44.21_D	28	42
TRINITY_DN181162_c0_g2_i1	SF_44.21_D	27	49
TRINITY_DN179851_c1_g5_i2	SF_44.21_D	27	44
TRINITY_DN178934_c0_g2_i7	SF_44.21_D	24	40
TRINITY_DN178565_c0_g4_i1	SF_44.21_D	29	46
TRINITY_DN176493_c0_g2_i1	SF_44.21_D	21	43
TRINITY_DN175107_c3_g1_i2	SF_44.21_D	16	29
TRINITY_DN174853_c0_g1_i1	SF_44.21_D	25	41
TRINITY_DN174721_c2_g1_i1	SF_44.21_D	30	45
TRINITY_DN173654_c0_g1_i1	SF_44.21_D	27	48
TRINITY_DN173521_c0_g2_i1	SF_44.21_D	24	39
TRINITY_DN173209_c0_g1_i1	SF_44.21_D	31	48
TRINITY_DN172053_c0_g1_i1	SF_44.21_D	21	36
TRINITY_DN171647_c0_g1_i2	SF_44.21_D	24	41
TRINITY_DN170998_c0_g1_i1	SF_44.21_D	20	37
TRINITY_DN169459_c1_g1_i1	SF_44.21_D	24	42
TRINITY_DN168321_c1_g3_i1	SF_44.21_D	23	42
TRINITY_DN168039_c0_g1_i2	SF_44.21_D	28	48
TRINITY_DN165100_c0_g1_i1	SF_44.21_D	26	47
TRINITY_DN164204_c0_g2_i1	SF_44.21_D	26	44
TRINITY_DN162010_c0_g1_i1	SF_44.21_D	25	41
TRINITY_DN160372_c0_g2_i1	SF_44.21_D	16	29
TRINITY_DN148436_c0_g1_i1	SF_44.21_D	23	41
TRINITY_DN186503_c2_g1_i1	SF_44.22_D	14	27
TRINITY_DN182323_c1_g7_i7	SF_44.22_D	26	39
TRINITY_DN181162_c0_g2_i1	SF_44.22_D	25	47
TRINITY_DN179851_c1_g5_i2	SF_44.22_D	25	39
TRINITY_DN178934_c0_g2_i7	SF_44.22_D	23	39
TRINITY_DN178565_c0_g4_i1	SF_44.22_D	28	42
TRINITY_DN176493_c0_g2_i1	SF_44.22_D	21	40
TRINITY_DN175107_c3_g1_i2	SF_44.22_D	15	28
TRINITY_DN174853_c0_g1_i1	SF_44.22_D	24	39
TRINITY_DN174721_c2_g1_i1	SF_44.22_D	29	42
TRINITY_DN173654_c0_g1_i1	SF_44.22_D	27	44
TRINITY_DN173521_c0_g2_i1	SF_44.22_D	23	38
TRINITY_DN173209_c0_g1_i1	SF_44.22_D	30	48
TRINITY_DN172053_c0_g1_i1	SF_44.22_D	20	35
TRINITY_DN171647_c0_g1_i2	SF_44.22_D	24	40
TRINITY_DN170998_c0_g1_i1	SF_44.22_D	20	34
TRINITY_DN169459_c1_g1_i1	SF_44.22_D	22	38
TRINITY_DN168321_c1_g3_i1	SF_44.22_D	22	40
TRINITY_DN168039_c0_g1_i2	SF_44.22_D	28	47
TRINITY_DN165100_c0_g1_i1	SF_44.22_D	24	45
TRINITY_DN164204_c0_g2_i1	SF_44.22_D	22	38
TRINITY_DN162010_c0_g1_i1	SF_44.22_D	23	38
TRINITY_DN160372_c0_g2_i1	SF_44.22_D	15	28
TRINITY_DN148436_c0_g1_i1	SF_44.22_D	20	37
TRINITY_DN186503_c2_g1_i1	SF_44.27_D	13	27
TRINITY_DN182323_c1_g7_i7	SF_44.27_D	25	39
TRINITY_DN181162_c0_g2_i1	SF_44.27_D	29	48
TRINITY_DN179851_c1_g5_i2	SF_44.27_D	24	38
TRINITY_DN178934_c0_g2_i7	SF_44.27_D	23	42
TRINITY_DN178565_c0_g4_i1	SF_44.27_D	28	45
TRINITY_DN176493_c0_g2_i1	SF_44.27_D	21	40
TRINITY_DN175107_c3_g1_i2	SF_44.27_D	16	29
TRINITY_DN174853_c0_g1_i1	SF_44.27_D	23	42
TRINITY_DN174721_c2_g1_i1	SF_44.27_D	28	44
TRINITY_DN173654_c0_g1_i1	SF_44.27_D	27	48
TRINITY_DN173521_c0_g2_i1	SF_44.27_D	25	43
TRINITY_DN173209_c0_g1_i1	SF_44.27_D	27	47
TRINITY_DN172053_c0_g1_i1	SF_44.27_D	20	36
TRINITY_DN171647_c0_g1_i2	SF_44.27_D	24	43
TRINITY_DN170998_c0_g1_i1	SF_44.27_D	19	36
TRINITY_DN169459_c1_g1_i1	SF_44.27_D	23	45
TRINITY_DN168321_c1_g3_i1	SF_44.27_D	25	44
TRINITY_DN168039_c0_g1_i2	SF_44.27_D	28	48
TRINITY_DN165100_c0_g1_i1	SF_44.27_D	26	46
TRINITY_DN164204_c0_g2_i1	SF_44.27_D	25	44
TRINITY_DN162010_c0_g1_i1	SF_44.27_D	23	39
TRINITY_DN160372_c0_g2_i1	SF_44.27_D	14	28
TRINITY_DN148436_c0_g1_i1	SF_44.27_D	22	39
TRINITY_DN186503_c2_g1_i1	SF_44.31_D	14	29
TRINITY_DN182323_c1_g7_i7	SF_44.31_D	25	43
TRINITY_DN181162_c0_g2_i1	SF_44.31_D	29	50
TRINITY_DN179851_c1_g5_i2	SF_44.31_D	26	44
TRINITY_DN178934_c0_g2_i7	SF_44.31_D	24	42
TRINITY_DN178565_c0_g4_i1	SF_44.31_D	31	51
TRINITY_DN176493_c0_g2_i1	SF_44.31_D	22	41
TRINITY_DN175107_c3_g1_i2	SF_44.31_D	15	29
TRINITY_DN174853_c0_g1_i1	SF_44.31_D	23	41
TRINITY_DN174721_c2_g1_i1	SF_44.31_D	30	50
TRINITY_DN173654_c0_g1_i1	SF_44.31_D	30	49
TRINITY_DN173521_c0_g2_i1	SF_44.31_D	27	46
TRINITY_DN173209_c0_g1_i1	SF_44.31_D	32	51
TRINITY_DN172053_c0_g1_i1	SF_44.31_D	24	40
TRINITY_DN171647_c0_g1_i2	SF_44.31_D	24	45
TRINITY_DN170998_c0_g1_i1	SF_44.31_D	21	37
TRINITY_DN169459_c1_g1_i1	SF_44.31_D	24	45
TRINITY_DN168321_c1_g3_i1	SF_44.31_D	25	44
TRINITY_DN168039_c0_g1_i2	SF_44.31_D	32	54
TRINITY_DN165100_c0_g1_i1	SF_44.31_D	27	49
TRINITY_DN164204_c0_g2_i1	SF_44.31_D	23	43
TRINITY_DN162010_c0_g1_i1	SF_44.31_D	24	40
TRINITY_DN160372_c0_g2_i1	SF_44.31_D	16	31
TRINITY_DN148436_c0_g1_i1	SF_44.31_D	23	44
TRINITY_DN186503_c2_g1_i1	SF_44.32_D	15	27
TRINITY_DN182323_c1_g7_i7	SF_44.32_D	24	39
TRINITY_DN181162_c0_g2_i1	SF_44.32_D	27	47
TRINITY_DN179851_c1_g5_i2	SF_44.32_D	27	42
TRINITY_DN178934_c0_g2_i7	SF_44.32_D	26	42
TRINITY_DN178565_c0_g4_i1	SF_44.32_D	31	48
TRINITY_DN176493_c0_g2_i1	SF_44.32_D	22	40
TRINITY_DN175107_c3_g1_i2	SF_44.32_D	17	27
TRINITY_DN174853_c0_g1_i1	SF_44.32_D	24	42
TRINITY_DN174721_c2_g1_i1	SF_44.32_D	31	48
TRINITY_DN173654_c0_g1_i1	SF_44.32_D	30	48
TRINITY_DN173521_c0_g2_i1	SF_44.32_D	26	44
TRINITY_DN173209_c0_g1_i1	SF_44.32_D	31	48
TRINITY_DN172053_c0_g1_i1	SF_44.32_D	23	37
TRINITY_DN171647_c0_g1_i2	SF_44.32_D	26	43
TRINITY_DN170998_c0_g1_i1	SF_44.32_D	21	37
TRINITY_DN169459_c1_g1_i1	SF_44.32_D	24	44
TRINITY_DN168321_c1_g3_i1	SF_44.32_D	25	44
TRINITY_DN168039_c0_g1_i2	SF_44.32_D	30	51
TRINITY_DN165100_c0_g1_i1	SF_44.32_D	27	47
TRINITY_DN164204_c0_g2_i1	SF_44.32_D	25	43
TRINITY_DN162010_c0_g1_i1	SF_44.32_D	25	40
TRINITY_DN160372_c0_g2_i1	SF_44.32_D	16	30
TRINITY_DN148436_c0_g1_i1	SF_44.32_D	22	43
TRINITY_DN186503_c2_g1_i1	SF_44.34_D	15	30
TRINITY_DN182323_c1_g7_i7	SF_44.34_D	28	45
TRINITY_DN181162_c0_g2_i1	SF_44.34_D	30	48
TRINITY_DN179851_c1_g5_i2	SF_44.34_D	27	44
TRINITY_DN178934_c0_g2_i7	SF_44.34_D	28	43
TRINITY_DN178565_c0_g4_i1	SF_44.34_D	31	47
TRINITY_DN176493_c0_g2_i1	SF_44.34_D	23	41
TRINITY_DN175107_c3_g1_i2	SF_44.34_D	18	32
TRINITY_DN174853_c0_g1_i1	SF_44.34_D	24	44
TRINITY_DN174721_c2_g1_i1	SF_44.34_D	30	51
TRINITY_DN173654_c0_g1_i1	SF_44.34_D	29	47
TRINITY_DN173521_c0_g2_i1	SF_44.34_D	26	45
TRINITY_DN173209_c0_g1_i1	SF_44.34_D	32	53
TRINITY_DN172053_c0_g1_i1	SF_44.34_D	24	37
TRINITY_DN171647_c0_g1_i2	SF_44.34_D	28	45
TRINITY_DN170998_c0_g1_i1	SF_44.34_D	21	37
TRINITY_DN169459_c1_g1_i1	SF_44.34_D	26	44
TRINITY_DN168321_c1_g3_i1	SF_44.34_D	28	44
TRINITY_DN168039_c0_g1_i2	SF_44.34_D	33	51
TRINITY_DN165100_c0_g1_i1	SF_44.34_D	28	47
TRINITY_DN164204_c0_g2_i1	SF_44.34_D	25	42
TRINITY_DN162010_c0_g1_i1	SF_44.34_D	27	42
TRINITY_DN160372_c0_g2_i1	SF_44.34_D	15	30
TRINITY_DN148436_c0_g1_i1	SF_44.34_D	23	42
TRINITY_DN186503_c2_g1_i1	SF_44.35_D	15	28
TRINITY_DN182323_c1_g7_i7	SF_44.35_D	28	42
TRINITY_DN181162_c0_g2_i1	SF_44.35_D	29	51
TRINITY_DN179851_c1_g5_i2	SF_44.35_D	25	40
TRINITY_DN178934_c0_g2_i7	SF_44.35_D	26	42
TRINITY_DN178565_c0_g4_i1	SF_44.35_D	30	46
TRINITY_DN176493_c0_g2_i1	SF_44.35_D	25	43
TRINITY_DN175107_c3_g1_i2	SF_44.35_D	17	29
TRINITY_DN174853_c0_g1_i1	SF_44.35_D	26	42
TRINITY_DN174721_c2_g1_i1	SF_44.35_D	30	46
TRINITY_DN173654_c0_g1_i1	SF_44.35_D	30	46
TRINITY_DN173521_c0_g2_i1	SF_44.35_D	26	45
TRINITY_DN173209_c0_g1_i1	SF_44.35_D	32	47
TRINITY_DN172053_c0_g1_i1	SF_44.35_D	23	38
TRINITY_DN171647_c0_g1_i2	SF_44.35_D	24	42
TRINITY_DN170998_c0_g1_i1	SF_44.35_D	21	34
TRINITY_DN169459_c1_g1_i1	SF_44.35_D	25	44
TRINITY_DN168321_c1_g3_i1	SF_44.35_D	23	41
TRINITY_DN168039_c0_g1_i2	SF_44.35_D	33	50
TRINITY_DN165100_c0_g1_i1	SF_44.35_D	26	47
TRINITY_DN164204_c0_g2_i1	SF_44.35_D	26	43
TRINITY_DN162010_c0_g1_i1	SF_44.35_D	27	43
TRINITY_DN160372_c0_g2_i1	SF_44.35_D	15	28
TRINITY_DN148436_c0_g1_i1	SF_44.35_D	21	44
TRINITY_DN186503_c2_g1_i1	SF_44.36_D	14	30
TRINITY_DN182323_c1_g7_i7	SF_44.36_D	28	42
TRINITY_DN181162_c0_g2_i1	SF_44.36_D	27	49
TRINITY_DN179851_c1_g5_i2	SF_44.36_D	27	44
TRINITY_DN178934_c0_g2_i7	SF_44.36_D	25	43
TRINITY_DN178565_c0_g4_i1	SF_44.36_D	31	51
TRINITY_DN176493_c0_g2_i1	SF_44.36_D	23	42
TRINITY_DN175107_c3_g1_i2	SF_44.36_D	16	29
TRINITY_DN174853_c0_g1_i1	SF_44.36_D	25	40
TRINITY_DN174721_c2_g1_i1	SF_44.36_D	30	50
TRINITY_DN173654_c0_g1_i1	SF_44.36_D	30	48
TRINITY_DN173521_c0_g2_i1	SF_44.36_D	26	42
TRINITY_DN173209_c0_g1_i1	SF_44.36_D	31	49
TRINITY_DN172053_c0_g1_i1	SF_44.36_D	24	39
TRINITY_DN171647_c0_g1_i2	SF_44.36_D	27	45
TRINITY_DN170998_c0_g1_i1	SF_44.36_D	22	36
TRINITY_DN169459_c1_g1_i1	SF_44.36_D	21	44
TRINITY_DN168321_c1_g3_i1	SF_44.36_D	22	42
TRINITY_DN168039_c0_g1_i2	SF_44.36_D	33	52
TRINITY_DN165100_c0_g1_i1	SF_44.36_D	27	46
TRINITY_DN164204_c0_g2_i1	SF_44.36_D	24	43
TRINITY_DN162010_c0_g1_i1	SF_44.36_D	27	43
TRINITY_DN160372_c0_g2_i1	SF_44.36_D	14	29
TRINITY_DN148436_c0_g1_i1	SF_44.36_D	20	42
TRINITY_DN186503_c2_g1_i1	SF_44.38_D	15	29
TRINITY_DN182323_c1_g7_i7	SF_44.38_D	25	41
TRINITY_DN181162_c0_g2_i1	SF_44.38_D	28	49
TRINITY_DN179851_c1_g5_i2	SF_44.38_D	25	43
TRINITY_DN178934_c0_g2_i7	SF_44.38_D	26	41
TRINITY_DN178565_c0_g4_i1	SF_44.38_D	32	50
TRINITY_DN176493_c0_g2_i1	SF_44.38_D	21	40
TRINITY_DN175107_c3_g1_i2	SF_44.38_D	17	29
TRINITY_DN174853_c0_g1_i1	SF_44.38_D	23	41
TRINITY_DN174721_c2_g1_i1	SF_44.38_D	31	49
TRINITY_DN173654_c0_g1_i1	SF_44.38_D	30	48
TRINITY_DN173521_c0_g2_i1	SF_44.38_D	26	45
TRINITY_DN173209_c0_g1_i1	SF_44.38_D	32	51
TRINITY_DN172053_c0_g1_i1	SF_44.38_D	24	38
TRINITY_DN171647_c0_g1_i2	SF_44.38_D	25	43
TRINITY_DN170998_c0_g1_i1	SF_44.38_D	21	35
TRINITY_DN169459_c1_g1_i1	SF_44.38_D	23	45
TRINITY_DN168321_c1_g3_i1	SF_44.38_D	26	42
TRINITY_DN168039_c0_g1_i2	SF_44.38_D	31	52
TRINITY_DN165100_c0_g1_i1	SF_44.38_D	27	49
TRINITY_DN164204_c0_g2_i1	SF_44.38_D	25	42
TRINITY_DN162010_c0_g1_i1	SF_44.38_D	23	39
TRINITY_DN160372_c0_g2_i1	SF_44.38_D	19	31
TRINITY_DN148436_c0_g1_i1	SF_44.38_D	23	43
TRINITY_DN186503_c2_g1_i1	SF_44.39_D	15	30
TRINITY_DN182323_c1_g7_i7	SF_44.39_D	25	41
TRINITY_DN181162_c0_g2_i1	SF_44.39_D	28	50
TRINITY_DN179851_c1_g5_i2	SF_44.39_D	25	43
TRINITY_DN178934_c0_g2_i7	SF_44.39_D	26	41
TRINITY_DN178565_c0_g4_i1	SF_44.39_D	31	48
TRINITY_DN176493_c0_g2_i1	SF_44.39_D	22	41
TRINITY_DN175107_c3_g1_i2	SF_44.39_D	16	29
TRINITY_DN174853_c0_g1_i1	SF_44.39_D	24	42
TRINITY_DN174721_c2_g1_i1	SF_44.39_D	31	49
TRINITY_DN173654_c0_g1_i1	SF_44.39_D	29	48
TRINITY_DN173521_c0_g2_i1	SF_44.39_D	27	46
TRINITY_DN173209_c0_g1_i1	SF_44.39_D	32	50
TRINITY_DN172053_c0_g1_i1	SF_44.39_D	25	40
TRINITY_DN171647_c0_g1_i2	SF_44.39_D	24	45
TRINITY_DN170998_c0_g1_i1	SF_44.39_D	21	35
TRINITY_DN169459_c1_g1_i1	SF_44.39_D	23	44
TRINITY_DN168321_c1_g3_i1	SF_44.39_D	26	42
TRINITY_DN168039_c0_g1_i2	SF_44.39_D	31	52
TRINITY_DN165100_c0_g1_i1	SF_44.39_D	27	49
TRINITY_DN164204_c0_g2_i1	SF_44.39_D	24	43
TRINITY_DN162010_c0_g1_i1	SF_44.39_D	24	39
TRINITY_DN160372_c0_g2_i1	SF_44.39_D	16	31
TRINITY_DN148436_c0_g1_i1	SF_44.39_D	23	44
TRINITY_DN186503_c2_g1_i1	SF_442.15_D	15	28
TRINITY_DN182323_c1_g7_i7	SF_442.15_D	31	47
TRINITY_DN181162_c0_g2_i1	SF_442.15_D	30	49
TRINITY_DN179851_c1_g5_i2	SF_442.15_D	31	49
TRINITY_DN178934_c0_g2_i7	SF_442.15_D	28	44
TRINITY_DN178565_c0_g4_i1	SF_442.15_D	37	53
TRINITY_DN176493_c0_g2_i1	SF_442.15_D	24	44
TRINITY_DN175107_c3_g1_i2	SF_442.15_D	16	30
TRINITY_DN174853_c0_g1_i1	SF_442.15_D	23	44
TRINITY_DN174721_c2_g1_i1	SF_442.15_D	35	53
TRINITY_DN173654_c0_g1_i1	SF_442.15_D	33	54
TRINITY_DN173521_c0_g2_i1	SF_442.15_D	25	42
TRINITY_DN173209_c0_g1_i1	SF_442.15_D	34	52
TRINITY_DN172053_c0_g1_i1	SF_442.15_D	26	40
TRINITY_DN171647_c0_g1_i2	SF_442.15_D	31	51
TRINITY_DN170998_c0_g1_i1	SF_442.15_D	21	37
TRINITY_DN169459_c1_g1_i1	SF_442.15_D	27	46
TRINITY_DN168321_c1_g3_i1	SF_442.15_D	26	45
TRINITY_DN168039_c0_g1_i2	SF_442.15_D	32	53
TRINITY_DN165100_c0_g1_i1	SF_442.15_D	29	48
TRINITY_DN164204_c0_g2_i1	SF_442.15_D	25	43
TRINITY_DN162010_c0_g1_i1	SF_442.15_D	29	45
TRINITY_DN160372_c0_g2_i1	SF_442.15_D	16	32
TRINITY_DN148436_c0_g1_i1	SF_442.15_D	26	43
TRINITY_DN186503_c2_g1_i1	SF_46.8_D	16	30
TRINITY_DN182323_c1_g7_i7	SF_46.8_D	27	44
TRINITY_DN181162_c0_g2_i1	SF_46.8_D	32	55
TRINITY_DN179851_c1_g5_i2	SF_46.8_D	27	44
TRINITY_DN178934_c0_g2_i7	SF_46.8_D	24	43
TRINITY_DN178565_c0_g4_i1	SF_46.8_D	31	49
TRINITY_DN176493_c0_g2_i1	SF_46.8_D	23	43
TRINITY_DN175107_c3_g1_i2	SF_46.8_D	18	32
TRINITY_DN174853_c0_g1_i1	SF_46.8_D	26	44
TRINITY_DN174721_c2_g1_i1	SF_46.8_D	29	48
TRINITY_DN173654_c0_g1_i1	SF_46.8_D	29	49
TRINITY_DN173521_c0_g2_i1	SF_46.8_D	27	47
TRINITY_DN173209_c0_g1_i1	SF_46.8_D	30	51
TRINITY_DN172053_c0_g1_i1	SF_46.8_D	23	42
TRINITY_DN171647_c0_g1_i2	SF_46.8_D	27	47
TRINITY_DN170998_c0_g1_i1	SF_46.8_D	22	40
TRINITY_DN169459_c1_g1_i1	SF_46.8_D	22	44
TRINITY_DN168321_c1_g3_i1	SF_46.8_D	25	46
TRINITY_DN168039_c0_g1_i2	SF_46.8_D	35	56
TRINITY_DN165100_c0_g1_i1	SF_46.8_D	30	50
TRINITY_DN164204_c0_g2_i1	SF_46.8_D	26	45
TRINITY_DN162010_c0_g1_i1	SF_46.8_D	26	43
TRINITY_DN160372_c0_g2_i1	SF_46.8_D	18	31
TRINITY_DN148436_c0_g1_i1	SF_46.8_D	22	43
TRINITY_DN186503_c2_g1_i1	SF_480.1_D	16	32
TRINITY_DN182323_c1_g7_i7	SF_480.1_D	30	48
TRINITY_DN181162_c0_g2_i1	SF_480.1_D	29	49
TRINITY_DN179851_c1_g5_i2	SF_480.1_D	28	45
TRINITY_DN178934_c0_g2_i7	SF_480.1_D	27	45
TRINITY_DN178565_c0_g4_i1	SF_480.1_D	35	52
TRINITY_DN176493_c0_g2_i1	SF_480.1_D	23	43
TRINITY_DN175107_c3_g1_i2	SF_480.1_D	19	32
TRINITY_DN174853_c0_g1_i1	SF_480.1_D	28	45
TRINITY_DN174721_c2_g1_i1	SF_480.1_D	35	53
TRINITY_DN173654_c0_g1_i1	SF_480.1_D	31	49
TRINITY_DN173521_c0_g2_i1	SF_480.1_D	30	48
TRINITY_DN173209_c0_g1_i1	SF_480.1_D	33	52
TRINITY_DN172053_c0_g1_i1	SF_480.1_D	27	47
TRINITY_DN171647_c0_g1_i2	SF_480.1_D	30	49
TRINITY_DN170998_c0_g1_i1	SF_480.1_D	21	37
TRINITY_DN169459_c1_g1_i1	SF_480.1_D	24	41
TRINITY_DN168321_c1_g3_i1	SF_480.1_D	25	45
TRINITY_DN168039_c0_g1_i2	SF_480.1_D	36	56
TRINITY_DN165100_c0_g1_i1	SF_480.1_D	29	48
TRINITY_DN164204_c0_g2_i1	SF_480.1_D	26	44
TRINITY_DN162010_c0_g1_i1	SF_480.1_D	33	52
TRINITY_DN160372_c0_g2_i1	SF_480.1_D	16	29
TRINITY_DN148436_c0_g1_i1	SF_480.1_D	22	42
TRINITY_DN186503_c2_g1_i1	SF_52.25_D	15	30
TRINITY_DN182323_c1_g7_i7	SF_52.25_D	29	45
TRINITY_DN181162_c0_g2_i1	SF_52.25_D	28	51
TRINITY_DN179851_c1_g5_i2	SF_52.25_D	31	49
TRINITY_DN178934_c0_g2_i7	SF_52.25_D	25	44
TRINITY_DN178565_c0_g4_i1	SF_52.25_D	33	50
TRINITY_DN176493_c0_g2_i1	SF_52.25_D	21	44
TRINITY_DN175107_c3_g1_i2	SF_52.25_D	19	31
TRINITY_DN174853_c0_g1_i1	SF_52.25_D	24	43
TRINITY_DN174721_c2_g1_i1	SF_52.25_D	32	49
TRINITY_DN173654_c0_g1_i1	SF_52.25_D	31	50
TRINITY_DN173521_c0_g2_i1	SF_52.25_D	24	43
TRINITY_DN173209_c0_g1_i1	SF_52.25_D	34	51
TRINITY_DN172053_c0_g1_i1	SF_52.25_D	24	40
TRINITY_DN171647_c0_g1_i2	SF_52.25_D	27	46
TRINITY_DN170998_c0_g1_i1	SF_52.25_D	24	41
TRINITY_DN169459_c1_g1_i1	SF_52.25_D	25	46
TRINITY_DN168321_c1_g3_i1	SF_52.25_D	25	42
TRINITY_DN168039_c0_g1_i2	SF_52.25_D	33	53
TRINITY_DN165100_c0_g1_i1	SF_52.25_D	26	45
TRINITY_DN164204_c0_g2_i1	SF_52.25_D	26	47
TRINITY_DN162010_c0_g1_i1	SF_52.25_D	26	45
TRINITY_DN160372_c0_g2_i1	SF_52.25_D	17	31
TRINITY_DN148436_c0_g1_i1	SF_52.25_D	23	45
TRINITY_DN186503_c2_g1_i1	SF_527.8_D	16	32
TRINITY_DN182323_c1_g7_i7	SF_527.8_D	29	45
TRINITY_DN181162_c0_g2_i1	SF_527.8_D	36	59
TRINITY_DN179851_c1_g5_i2	SF_527.8_D	28	46
TRINITY_DN178934_c0_g2_i7	SF_527.8_D	28	45
TRINITY_DN178565_c0_g4_i1	SF_527.8_D	37	54
TRINITY_DN176493_c0_g2_i1	SF_527.8_D	25	45
TRINITY_DN175107_c3_g1_i2	SF_527.8_D	21	37
TRINITY_DN174853_c0_g1_i1	SF_527.8_D	29	48
TRINITY_DN174721_c2_g1_i1	SF_527.8_D	35	54
TRINITY_DN173654_c0_g1_i1	SF_527.8_D	35	51
TRINITY_DN173521_c0_g2_i1	SF_527.8_D	31	49
TRINITY_DN173209_c0_g1_i1	SF_527.8_D	38	56
TRINITY_DN172053_c0_g1_i1	SF_527.8_D	26	42
TRINITY_DN171647_c0_g1_i2	SF_527.8_D	29	50
TRINITY_DN170998_c0_g1_i1	SF_527.8_D	23	42
TRINITY_DN169459_c1_g1_i1	SF_527.8_D	28	45
TRINITY_DN168321_c1_g3_i1	SF_527.8_D	28	46
TRINITY_DN168039_c0_g1_i2	SF_527.8_D	41	64
TRINITY_DN165100_c0_g1_i1	SF_527.8_D	32	52
TRINITY_DN164204_c0_g2_i1	SF_527.8_D	25	43
TRINITY_DN162010_c0_g1_i1	SF_527.8_D	26	44
TRINITY_DN160372_c0_g2_i1	SF_527.8_D	19	35
TRINITY_DN148436_c0_g1_i1	SF_527.8_D	25	42
TRINITY_DN186503_c2_g1_i1	SF_527.9_D	15	31
TRINITY_DN182323_c1_g7_i7	SF_527.9_D	28	45
TRINITY_DN181162_c0_g2_i1	SF_527.9_D	36	56
TRINITY_DN179851_c1_g5_i2	SF_527.9_D	29	45
TRINITY_DN178934_c0_g2_i7	SF_527.9_D	26	41
TRINITY_DN178565_c0_g4_i1	SF_527.9_D	36	53
TRINITY_DN176493_c0_g2_i1	SF_527.9_D	25	43
TRINITY_DN175107_c3_g1_i2	SF_527.9_D	20	35
TRINITY_DN174853_c0_g1_i1	SF_527.9_D	28	46
TRINITY_DN174721_c2_g1_i1	SF_527.9_D	34	52
TRINITY_DN173654_c0_g1_i1	SF_527.9_D	33	50
TRINITY_DN173521_c0_g2_i1	SF_527.9_D	31	47
TRINITY_DN173209_c0_g1_i1	SF_527.9_D	37	56
TRINITY_DN172053_c0_g1_i1	SF_527.9_D	27	40
TRINITY_DN171647_c0_g1_i2	SF_527.9_D	29	46
TRINITY_DN170998_c0_g1_i1	SF_527.9_D	24	44
TRINITY_DN169459_c1_g1_i1	SF_527.9_D	26	42
TRINITY_DN168321_c1_g3_i1	SF_527.9_D	27	44
TRINITY_DN168039_c0_g1_i2	SF_527.9_D	39	60
TRINITY_DN165100_c0_g1_i1	SF_527.9_D	31	51
TRINITY_DN164204_c0_g2_i1	SF_527.9_D	24	41
TRINITY_DN162010_c0_g1_i1	SF_527.9_D	26	41
TRINITY_DN160372_c0_g2_i1	SF_527.9_D	19	33
TRINITY_DN148436_c0_g1_i1	SF_527.9_D	25	40
TRINITY_DN186503_c2_g1_i1	SF_56.119_D	17	33
TRINITY_DN182323_c1_g7_i7	SF_56.119_D	35	52
TRINITY_DN181162_c0_g2_i1	SF_56.119_D	32	55
TRINITY_DN179851_c1_g5_i2	SF_56.119_D	36	53
TRINITY_DN178934_c0_g2_i7	SF_56.119_D	31	51
TRINITY_DN178565_c0_g4_i1	SF_56.119_D	48	63
TRINITY_DN176493_c0_g2_i1	SF_56.119_D	26	47
TRINITY_DN175107_c3_g1_i2	SF_56.119_D	17	32
TRINITY_DN174853_c0_g1_i1	SF_56.119_D	26	48
TRINITY_DN174721_c2_g1_i1	SF_56.119_D	43	60
TRINITY_DN173654_c0_g1_i1	SF_56.119_D	36	55
TRINITY_DN173521_c0_g2_i1	SF_56.119_D	28	46
TRINITY_DN173209_c0_g1_i1	SF_56.119_D	37	53
TRINITY_DN172053_c0_g1_i1	SF_56.119_D	28	45
TRINITY_DN171647_c0_g1_i2	SF_56.119_D	36	55
TRINITY_DN170998_c0_g1_i1	SF_56.119_D	25	41
TRINITY_DN169459_c1_g1_i1	SF_56.119_D	26	45
TRINITY_DN168321_c1_g3_i1	SF_56.119_D	27	45
TRINITY_DN168039_c0_g1_i2	SF_56.119_D	37	55
TRINITY_DN165100_c0_g1_i1	SF_56.119_D	31	50
TRINITY_DN164204_c0_g2_i1	SF_56.119_D	29	48
TRINITY_DN162010_c0_g1_i1	SF_56.119_D	32	50
TRINITY_DN160372_c0_g2_i1	SF_56.119_D	19	36
TRINITY_DN148436_c0_g1_i1	SF_56.119_D	27	43
TRINITY_DN186503_c2_g1_i1	SF_56.120_D	17	31
TRINITY_DN182323_c1_g7_i7	SF_56.120_D	31	48
TRINITY_DN181162_c0_g2_i1	SF_56.120_D	32	54
TRINITY_DN179851_c1_g5_i2	SF_56.120_D	32	48
TRINITY_DN178934_c0_g2_i7	SF_56.120_D	31	50
TRINITY_DN178565_c0_g4_i1	SF_56.120_D	43	59
TRINITY_DN176493_c0_g2_i1	SF_56.120_D	23	44
TRINITY_DN175107_c3_g1_i2	SF_56.120_D	17	33
TRINITY_DN174853_c0_g1_i1	SF_56.120_D	27	48
TRINITY_DN174721_c2_g1_i1	SF_56.120_D	42	60
TRINITY_DN173654_c0_g1_i1	SF_56.120_D	34	52
TRINITY_DN173521_c0_g2_i1	SF_56.120_D	28	45
TRINITY_DN173209_c0_g1_i1	SF_56.120_D	35	53
TRINITY_DN172053_c0_g1_i1	SF_56.120_D	26	42
TRINITY_DN171647_c0_g1_i2	SF_56.120_D	35	52
TRINITY_DN170998_c0_g1_i1	SF_56.120_D	23	40
TRINITY_DN169459_c1_g1_i1	SF_56.120_D	26	45
TRINITY_DN168321_c1_g3_i1	SF_56.120_D	27	45
TRINITY_DN168039_c0_g1_i2	SF_56.120_D	36	56
TRINITY_DN165100_c0_g1_i1	SF_56.120_D	29	50
TRINITY_DN164204_c0_g2_i1	SF_56.120_D	26	46
TRINITY_DN162010_c0_g1_i1	SF_56.120_D	32	47
TRINITY_DN160372_c0_g2_i1	SF_56.120_D	18	34
TRINITY_DN148436_c0_g1_i1	SF_56.120_D	25	42
TRINITY_DN186503_c2_g1_i1	SF_56.121_D	18	33
TRINITY_DN182323_c1_g7_i7	SF_56.121_D	32	49
TRINITY_DN181162_c0_g2_i1	SF_56.121_D	33	54
TRINITY_DN179851_c1_g5_i2	SF_56.121_D	31	50
TRINITY_DN178934_c0_g2_i7	SF_56.121_D	32	51
TRINITY_DN178565_c0_g4_i1	SF_56.121_D	43	62
TRINITY_DN176493_c0_g2_i1	SF_56.121_D	24	46
TRINITY_DN175107_c3_g1_i2	SF_56.121_D	18	32
TRINITY_DN174853_c0_g1_i1	SF_56.121_D	26	47
TRINITY_DN174721_c2_g1_i1	SF_56.121_D	42	59
TRINITY_DN173654_c0_g1_i1	SF_56.121_D	35	53
TRINITY_DN173521_c0_g2_i1	SF_56.121_D	27	46
TRINITY_DN173209_c0_g1_i1	SF_56.121_D	37	55
TRINITY_DN172053_c0_g1_i1	SF_56.121_D	27	43
TRINITY_DN171647_c0_g1_i2	SF_56.121_D	35	54
TRINITY_DN170998_c0_g1_i1	SF_56.121_D	24	38
TRINITY_DN169459_c1_g1_i1	SF_56.121_D	26	45
TRINITY_DN168321_c1_g3_i1	SF_56.121_D	27	46
TRINITY_DN168039_c0_g1_i2	SF_56.121_D	37	56
TRINITY_DN165100_c0_g1_i1	SF_56.121_D	28	49
TRINITY_DN164204_c0_g2_i1	SF_56.121_D	27	46
TRINITY_DN162010_c0_g1_i1	SF_56.121_D	31	51
TRINITY_DN160372_c0_g2_i1	SF_56.121_D	19	33
TRINITY_DN148436_c0_g1_i1	SF_56.121_D	27	43
TRINITY_DN186503_c2_g1_i1	SF_56.122	16	31
[truncated: 745 more rows]

## Sheet: S5.2 Clade2
Holothurians have a reduced GPCR and odorant receptor-like repertoire compared to other echinoderms.
Nathalie Marquet, João C.R. Cardoso, Bruno Louro, Stefan A. Fernandes, Sandra C. Silva, Adelino V.M. Canário
Table S5. Percentage of similarity and identity obtained between the full-length sequences within each clade.
Table S5.2. Percentage of similarity and identity obtained between the full-length sequences within Clade 2.
H. arguinensis	Other echinoderm / H. arguinensis	% Identity	% Similarity
TRINITY_DN97579_c0_g1_i1	TRINITY_DN101677_c0_g1_i1	20	40
TRINITY_DN248782_c0_g1_i1	TRINITY_DN101677_c0_g1_i1	19	37
TRINITY_DN151046_c0_g1_i1	TRINITY_DN101677_c0_g1_i1	22	39
TRINITY_DN109505_c1_g1_i1	TRINITY_DN101677_c0_g1_i1	23	41
TRINITY_DN97579_c0_g1_i1	TRINITY_DN109505_c1_g1_i1	18	40
TRINITY_DN248782_c0_g1_i1	TRINITY_DN109505_c1_g1_i1	20	38
TRINITY_DN151046_c0_g1_i1	TRINITY_DN109505_c1_g1_i1	19	39
TRINITY_DN101677_c0_g1_i1	TRINITY_DN109505_c1_g1_i1	23	41
TRINITY_DN97579_c0_g1_i1	TRINITY_DN151046_c0_g1_i1	21	40
TRINITY_DN248782_c0_g1_i1	TRINITY_DN151046_c0_g1_i1	26	46
TRINITY_DN109505_c1_g1_i1	TRINITY_DN151046_c0_g1_i1	19	39
TRINITY_DN101677_c0_g1_i1	TRINITY_DN151046_c0_g1_i1	22	39
TRINITY_DN97579_c0_g1_i1	TRINITY_DN248782_c0_g1_i1	24	42
TRINITY_DN151046_c0_g1_i1	TRINITY_DN248782_c0_g1_i1	26	46
TRINITY_DN109505_c1_g1_i1	TRINITY_DN248782_c0_g1_i1	20	38
TRINITY_DN101677_c0_g1_i1	TRINITY_DN248782_c0_g1_i1	19	37
TRINITY_DN248782_c0_g1_i1	TRINITY_DN97579_c0_g1_i1	24	42
TRINITY_DN151046_c0_g1_i1	TRINITY_DN97579_c0_g1_i1	21	40
TRINITY_DN109505_c1_g1_i1	TRINITY_DN97579_c0_g1_i1	18	40
TRINITY_DN101677_c0_g1_i1	TRINITY_DN97579_c0_g1_i1	20	40
	Mean	21.2	40.2
	Standard deviation	2.46235	2.41922
TRINITY_DN97579_c0_g1_i1	SF_1.146_J	23	38
TRINITY_DN248782_c0_g1_i1	SF_1.146_J	22	42
TRINITY_DN151046_c0_g1_i1	SF_1.146_J	20	39
TRINITY_DN109505_c1_g1_i1	SF_1.146_J	18	36
TRINITY_DN101677_c0_g1_i1	SF_1.146_J	18	35
TRINITY_DN97579_c0_g1_i1	SF_112.20_I	18	42
TRINITY_DN248782_c0_g1_i1	SF_112.20_I	19	40
TRINITY_DN151046_c0_g1_i1	SF_112.20_I	24	41
TRINITY_DN109505_c1_g1_i1	SF_112.20_I	22	40
TRINITY_DN101677_c0_g1_i1	SF_112.20_I	21	44
TRINITY_DN97579_c0_g1_i1	SF_117.13_J	22	41
TRINITY_DN248782_c0_g1_i1	SF_117.13_J	23	44
TRINITY_DN151046_c0_g1_i1	SF_117.13_J	24	45
TRINITY_DN109505_c1_g1_i1	SF_117.13_J	21	42
TRINITY_DN101677_c0_g1_i1	SF_117.13_J	22	39
TRINITY_DN97579_c0_g1_i1	SF_131.14_I	17	38
TRINITY_DN248782_c0_g1_i1	SF_131.14_I	18	36
TRINITY_DN151046_c0_g1_i1	SF_131.14_I	18	35
TRINITY_DN109505_c1_g1_i1	SF_131.14_I	22	37
TRINITY_DN101677_c0_g1_i1	SF_131.14_I	16	34
TRINITY_DN97579_c0_g1_i1	SF_149.20_H	21	43
TRINITY_DN248782_c0_g1_i1	SF_149.20_H	17	37
TRINITY_DN151046_c0_g1_i1	SF_149.20_H	20	37
TRINITY_DN109505_c1_g1_i1	SF_149.20_H	21	41
TRINITY_DN101677_c0_g1_i1	SF_149.20_H	23	44
TRINITY_DN97579_c0_g1_i1	SF_17.7_I	18	34
TRINITY_DN248782_c0_g1_i1	SF_17.7_I	19	36
TRINITY_DN151046_c0_g1_i1	SF_17.7_I	16	36
TRINITY_DN109505_c1_g1_i1	SF_17.7_I	21	40
TRINITY_DN101677_c0_g1_i1	SF_17.7_I	15	35
TRINITY_DN97579_c0_g1_i1	SF_188.8_J	19	36
TRINITY_DN248782_c0_g1_i1	SF_188.8_J	16	38
TRINITY_DN151046_c0_g1_i1	SF_188.8_J	16	34
TRINITY_DN109505_c1_g1_i1	SF_188.8_J	17	35
TRINITY_DN101677_c0_g1_i1	SF_188.8_J	17	34
TRINITY_DN97579_c0_g1_i1	SF_209.16_I	19	37
TRINITY_DN248782_c0_g1_i1	SF_209.16_I	19	38
TRINITY_DN151046_c0_g1_i1	SF_209.16_I	22	40
TRINITY_DN109505_c1_g1_i1	SF_209.16_I	22	42
TRINITY_DN101677_c0_g1_i1	SF_209.16_I	17	36
TRINITY_DN97579_c0_g1_i1	SF_209.20_I	19	37
TRINITY_DN248782_c0_g1_i1	SF_209.20_I	19	38
TRINITY_DN151046_c0_g1_i1	SF_209.20_I	21	40
TRINITY_DN109505_c1_g1_i1	SF_209.20_I	21	41
TRINITY_DN101677_c0_g1_i1	SF_209.20_I	17	35
TRINITY_DN97579_c0_g1_i1	SF_209.21_I	19	37
TRINITY_DN248782_c0_g1_i1	SF_209.21_I	18	37
TRINITY_DN151046_c0_g1_i1	SF_209.21_I	20	39
TRINITY_DN109505_c1_g1_i1	SF_209.21_I	22	42
TRINITY_DN101677_c0_g1_i1	SF_209.21_I	17	36
TRINITY_DN97579_c0_g1_i1	SF_221.28_H	24	43
TRINITY_DN248782_c0_g1_i1	SF_221.28_H	21	40
TRINITY_DN151046_c0_g1_i1	SF_221.28_H	24	43
TRINITY_DN109505_c1_g1_i1	SF_221.28_H	24	44
TRINITY_DN101677_c0_g1_i1	SF_221.28_H	26	45
TRINITY_DN97579_c0_g1_i1	SF_25.222_H	22	40
TRINITY_DN248782_c0_g1_i1	SF_25.222_H	18	35
TRINITY_DN151046_c0_g1_i1	SF_25.222_H	21	37
TRINITY_DN109505_c1_g1_i1	SF_25.222_H	21	38
TRINITY_DN101677_c0_g1_i1	SF_25.222_H	23	42
TRINITY_DN97579_c0_g1_i1	SF_256.19_H	25	42
TRINITY_DN248782_c0_g1_i1	SF_256.19_H	22	42
TRINITY_DN151046_c0_g1_i1	SF_256.19_H	19	40
TRINITY_DN109505_c1_g1_i1	SF_256.19_H	24	42
TRINITY_DN101677_c0_g1_i1	SF_256.19_H	23	43
TRINITY_DN97579_c0_g1_i1	SF_274.25_H	25	44
TRINITY_DN248782_c0_g1_i1	SF_274.25_H	21	41
TRINITY_DN151046_c0_g1_i1	SF_274.25_H	21	41
TRINITY_DN109505_c1_g1_i1	SF_274.25_H	25	44
TRINITY_DN101677_c0_g1_i1	SF_274.25_H	25	44
TRINITY_DN97579_c0_g1_i1	SF_282.31_H	21	41
TRINITY_DN248782_c0_g1_i1	SF_282.31_H	20	36
TRINITY_DN151046_c0_g1_i1	SF_282.31_H	22	38
TRINITY_DN109505_c1_g1_i1	SF_282.31_H	22	39
TRINITY_DN101677_c0_g1_i1	SF_282.31_H	25	44
TRINITY_DN97579_c0_g1_i1	SF_282.34_H	20	38
TRINITY_DN248782_c0_g1_i1	SF_282.34_H	18	37
TRINITY_DN151046_c0_g1_i1	SF_282.34_H	20	37
TRINITY_DN109505_c1_g1_i1	SF_282.34_H	22	43
TRINITY_DN101677_c0_g1_i1	SF_282.34_H	20	43
TRINITY_DN97579_c0_g1_i1	SF_282.37_H	23	42
TRINITY_DN248782_c0_g1_i1	SF_282.37_H	18	35
TRINITY_DN151046_c0_g1_i1	SF_282.37_H	23	39
TRINITY_DN109505_c1_g1_i1	SF_282.37_H	23	41
TRINITY_DN101677_c0_g1_i1	SF_282.37_H	25	44
TRINITY_DN97579_c0_g1_i1	SF_290.10_H	24	45
TRINITY_DN248782_c0_g1_i1	SF_290.10_H	22	43
TRINITY_DN151046_c0_g1_i1	SF_290.10_H	24	42
TRINITY_DN109505_c1_g1_i1	SF_290.10_H	22	40
TRINITY_DN101677_c0_g1_i1	SF_290.10_H	25	44
TRINITY_DN97579_c0_g1_i1	SF_303.22_H	25	46
TRINITY_DN248782_c0_g1_i1	SF_303.22_H	20	40
TRINITY_DN151046_c0_g1_i1	SF_303.22_H	23	42
TRINITY_DN109505_c1_g1_i1	SF_303.22_H	21	40
TRINITY_DN101677_c0_g1_i1	SF_303.22_H	24	42
TRINITY_DN97579_c0_g1_i1	SF_32.86_J	21	37
TRINITY_DN248782_c0_g1_i1	SF_32.86_J	18	37
TRINITY_DN151046_c0_g1_i1	SF_32.86_J	18	36
TRINITY_DN109505_c1_g1_i1	SF_32.86_J	18	35
TRINITY_DN101677_c0_g1_i1	SF_32.86_J	19	36
TRINITY_DN97579_c0_g1_i1	SF_328.15_J	19	36
TRINITY_DN248782_c0_g1_i1	SF_328.15_J	18	39
TRINITY_DN151046_c0_g1_i1	SF_328.15_J	19	39
TRINITY_DN109505_c1_g1_i1	SF_328.15_J	20	36
TRINITY_DN101677_c0_g1_i1	SF_328.15_J	18	36
TRINITY_DN97579_c0_g1_i1	SF_328.17_J	20	37
TRINITY_DN248782_c0_g1_i1	SF_328.17_J	16	36
TRINITY_DN151046_c0_g1_i1	SF_328.17_J	19	37
TRINITY_DN109505_c1_g1_i1	SF_328.17_J	19	37
TRINITY_DN101677_c0_g1_i1	SF_328.17_J	17	36
TRINITY_DN97579_c0_g1_i1	SF_328.19_J	17	34
TRINITY_DN248782_c0_g1_i1	SF_328.19_J	16	36
TRINITY_DN151046_c0_g1_i1	SF_328.19_J	16	35
TRINITY_DN109505_c1_g1_i1	SF_328.19_J	19	38
TRINITY_DN101677_c0_g1_i1	SF_328.19_J	17	36
TRINITY_DN97579_c0_g1_i1	SF_37.103_H	24	47
TRINITY_DN248782_c0_g1_i1	SF_37.103_H	21	38
TRINITY_DN151046_c0_g1_i1	SF_37.103_H	21	40
TRINITY_DN109505_c1_g1_i1	SF_37.103_H	22	40
TRINITY_DN101677_c0_g1_i1	SF_37.103_H	23	43
TRINITY_DN97579_c0_g1_i1	SF_37.106_H	23	46
TRINITY_DN248782_c0_g1_i1	SF_37.106_H	22	38
TRINITY_DN151046_c0_g1_i1	SF_37.106_H	20	38
TRINITY_DN109505_c1_g1_i1	SF_37.106_H	22	41
TRINITY_DN101677_c0_g1_i1	SF_37.106_H	23	43
TRINITY_DN97579_c0_g1_i1	SF_37.21_I	20	35
TRINITY_DN248782_c0_g1_i1	SF_37.21_I	17	36
TRINITY_DN151046_c0_g1_i1	SF_37.21_I	20	40
TRINITY_DN109505_c1_g1_i1	SF_37.21_I	20	41
TRINITY_DN101677_c0_g1_i1	SF_37.21_I	17	35
TRINITY_DN97579_c0_g1_i1	SF_37.24_I	18	36
TRINITY_DN248782_c0_g1_i1	SF_37.24_I	17	37
TRINITY_DN151046_c0_g1_i1	SF_37.24_I	19	40
TRINITY_DN109505_c1_g1_i1	SF_37.24_I	20	39
TRINITY_DN101677_c0_g1_i1	SF_37.24_I	16	36
TRINITY_DN97579_c0_g1_i1	SF_37.25_I	19	35
TRINITY_DN248782_c0_g1_i1	SF_37.25_I	17	35
TRINITY_DN151046_c0_g1_i1	SF_37.25_I	20	39
TRINITY_DN109505_c1_g1_i1	SF_37.25_I	20	39
TRINITY_DN101677_c0_g1_i1	SF_37.25_I	15	33
TRINITY_DN97579_c0_g1_i1	SF_375.29_I	19	38
TRINITY_DN248782_c0_g1_i1	SF_375.29_I	21	37
TRINITY_DN151046_c0_g1_i1	SF_375.29_I	23	42
TRINITY_DN109505_c1_g1_i1	SF_375.29_I	21	40
TRINITY_DN101677_c0_g1_i1	SF_375.29_I	19	37
TRINITY_DN97579_c0_g1_i1	SF_39.40_H	22	41
TRINITY_DN248782_c0_g1_i1	SF_39.40_H	18	34
TRINITY_DN151046_c0_g1_i1	SF_39.40_H	19	36
TRINITY_DN109505_c1_g1_i1	SF_39.40_H	21	40
TRINITY_DN101677_c0_g1_i1	SF_39.40_H	20	36
TRINITY_DN97579_c0_g1_i1	SF_406.5_I	19	35
TRINITY_DN248782_c0_g1_i1	SF_406.5_I	20	36
TRINITY_DN151046_c0_g1_i1	SF_406.5_I	22	41
TRINITY_DN109505_c1_g1_i1	SF_406.5_I	21	41
TRINITY_DN101677_c0_g1_i1	SF_406.5_I	18	35
TRINITY_DN97579_c0_g1_i1	SF_423.9_H	24	45
TRINITY_DN248782_c0_g1_i1	SF_423.9_H	22	38
TRINITY_DN151046_c0_g1_i1	SF_423.9_H	22	41
TRINITY_DN109505_c1_g1_i1	SF_423.9_H	23	41
TRINITY_DN101677_c0_g1_i1	SF_423.9_H	24	43
TRINITY_DN97579_c0_g1_i1	SF_453.4_I	19	35
TRINITY_DN248782_c0_g1_i1	SF_453.4_I	19	35
TRINITY_DN151046_c0_g1_i1	SF_453.4_I	19	36
TRINITY_DN109505_c1_g1_i1	SF_453.4_I	20	41
TRINITY_DN101677_c0_g1_i1	SF_453.4_I	17	35
TRINITY_DN97579_c0_g1_i1	SF_54.17_H	22	42
TRINITY_DN248782_c0_g1_i1	SF_54.17_H	21	37
TRINITY_DN151046_c0_g1_i1	SF_54.17_H	20	40
TRINITY_DN109505_c1_g1_i1	SF_54.17_H	24	42
TRINITY_DN101677_c0_g1_i1	SF_54.17_H	25	42
TRINITY_DN97579_c0_g1_i1	SF_542.2_I	20	34
TRINITY_DN248782_c0_g1_i1	SF_542.2_I	20	35
TRINITY_DN151046_c0_g1_i1	SF_542.2_I	21	37
TRINITY_DN109505_c1_g1_i1	SF_542.2_I	20	37
TRINITY_DN101677_c0_g1_i1	SF_542.2_I	20	37
TRINITY_DN97579_c0_g1_i1	SF_569.2_J	20	37
TRINITY_DN248782_c0_g1_i1	SF_569.2_J	21	38
TRINITY_DN151046_c0_g1_i1	SF_569.2_J	18	37
TRINITY_DN109505_c1_g1_i1	SF_569.2_J	17	35
TRINITY_DN101677_c0_g1_i1	SF_569.2_J	18	37
TRINITY_DN97579_c0_g1_i1	SF_63.48_I	19	37
TRINITY_DN248782_c0_g1_i1	SF_63.48_I	19	37
TRINITY_DN151046_c0_g1_i1	SF_63.48_I	22	41
TRINITY_DN109505_c1_g1_i1	SF_63.48_I	20	44
TRINITY_DN101677_c0_g1_i1	SF_63.48_I	17	37
TRINITY_DN97579_c0_g1_i1	SF_7.143_H	25	45
TRINITY_DN248782_c0_g1_i1	SF_7.143_H	23	40
TRINITY_DN151046_c0_g1_i1	SF_7.143_H	23	42
TRINITY_DN109505_c1_g1_i1	SF_7.143_H	22	40
TRINITY_DN101677_c0_g1_i1	SF_7.143_H	22	41
TRINITY_DN97579_c0_g1_i1	SF_7.159_H	23	42
TRINITY_DN248782_c0_g1_i1	SF_7.159_H	20	38
TRINITY_DN151046_c0_g1_i1	SF_7.159_H	20	38
TRINITY_DN109505_c1_g1_i1	SF_7.159_H	25	42
TRINITY_DN101677_c0_g1_i1	SF_7.159_H	26	44
TRINITY_DN97579_c0_g1_i1	SF_7.161_H	24	44
TRINITY_DN248782_c0_g1_i1	SF_7.161_H	25	42
TRINITY_DN151046_c0_g1_i1	SF_7.161_H	23	42
TRINITY_DN109505_c1_g1_i1	SF_7.161_H	24	42
TRINITY_DN101677_c0_g1_i1	SF_7.161_H	26	46
TRINITY_DN97579_c0_g1_i1	SF_7.64_H	23	42
TRINITY_DN248782_c0_g1_i1	SF_7.64_H	21	38
TRINITY_DN151046_c0_g1_i1	SF_7.64_H	22	40
TRINITY_DN109505_c1_g1_i1	SF_7.64_H	23	41
TRINITY_DN101677_c0_g1_i1	SF_7.64_H	26	46
TRINITY_DN97579_c0_g1_i1	SF_7.66_H	26	44
TRINITY_DN248782_c0_g1_i1	SF_7.66_H	20	39
TRINITY_DN151046_c0_g1_i1	SF_7.66_H	22	40
TRINITY_DN109505_c1_g1_i1	SF_7.66_H	25	43
TRINITY_DN101677_c0_g1_i1	SF_7.66_H	26	46
TRINITY_DN97579_c0_g1_i1	SF_81.38_H	23	41
TRINITY_DN248782_c0_g1_i1	SF_81.38_H	20	37
TRINITY_DN151046_c0_g1_i1	SF_81.38_H	21	40
TRINITY_DN109505_c1_g1_i1	SF_81.38_H	22	42
TRINITY_DN101677_c0_g1_i1	SF_81.38_H	25	46
TRINITY_DN97579_c0_g1_i1	SF_81.39_H	24	43
TRINITY_DN248782_c0_g1_i1	SF_81.39_H	20	38
TRINITY_DN151046_c0_g1_i1	SF_81.39_H	21	38
TRINITY_DN109505_c1_g1_i1	SF_81.39_H	23	43
TRINITY_DN101677_c0_g1_i1	SF_81.39_H	23	43
TRINITY_DN97579_c0_g1_i1	SF_85.1_H	24	42
TRINITY_DN248782_c0_g1_i1	SF_85.1_H	18	35
TRINITY_DN151046_c0_g1_i1	SF_85.1_H	20	35
TRINITY_DN109505_c1_g1_i1	SF_85.1_H	23	40
TRINITY_DN101677_c0_g1_i1	SF_85.1_H	20	37
TRINITY_DN97579_c0_g1_i1	SF_89.26	22	41
TRINITY_DN248782_c0_g1_i1	SF_89.26	19	43
TRINITY_DN151046_c0_g1_i1	SF_89.26	18	41
TRINITY_DN109505_c1_g1_i1	SF_89.26	23	45
TRINITY_DN101677_c0_g1_i1	SF_89.26	22	41
TRINITY_DN97579_c0_g1_i1	SPU_C000530	17	33
TRINITY_DN248782_c0_g1_i1	SPU_C000530	19	36
TRINITY_DN151046_c0_g1_i1	SPU_C000530	27	46
TRINITY_DN109505_c1_g1_i1	SPU_C000530	18	33
TRINITY_DN101677_c0_g1_i1	SPU_C000530	18	35
TRINITY_DN97579_c0_g1_i1	SPU_C000576	22	40
TRINITY_DN248782_c0_g1_i1	SPU_C000576	27	46
TRINITY_DN151046_c0_g1_i1	SPU_C000576	37	60
TRINITY_DN109505_c1_g1_i1	SPU_C000576	18	38
TRINITY_DN101677_c0_g1_i1	SPU_C000576	23	41
TRINITY_DN97579_c0_g1_i1	SPU_C000719	19	39
TRINITY_DN248782_c0_g1_i1	SPU_C000719	21	41
TRINITY_DN151046_c0_g1_i1	SPU_C000719	31	51
TRINITY_DN109505_c1_g1_i1	SPU_C000719	19	35
TRINITY_DN101677_c0_g1_i1	SPU_C000719	21	40
TRINITY_DN97579_c0_g1_i1	SPU_C000720	19	40
TRINITY_DN248782_c0_g1_i1	SPU_C000720	24	43
TRINITY_DN151046_c0_g1_i1	SPU_C000720	32	55
TRINITY_DN109505_c1_g1_i1	SPU_C000720	18	35
TRINITY_DN101677_c0_g1_i1	SPU_C000720	20	41
TRINITY_DN97579_c0_g1_i1	SPU_C001361	21	41
TRINITY_DN248782_c0_g1_i1	SPU_C001361	25	42
TRINITY_DN151046_c0_g1_i1	SPU_C001361	35	58
TRINITY_DN109505_c1_g1_i1	SPU_C001361	20	37
TRINITY_DN101677_c0_g1_i1	SPU_C001361	22	41
TRINITY_DN97579_c0_g1_i1	SPU_C001418	22	42
TRINITY_DN248782_c0_g1_i1	SPU_C001418	21	41
TRINITY_DN151046_c0_g1_i1	SPU_C001418	19	44
TRINITY_DN109505_c1_g1_i1	SPU_C001418	23	43
TRINITY_DN101677_c0_g1_i1	SPU_C001418	20	39
TRINITY_DN97579_c0_g1_i1	SPU_C001674	14	29
TRINITY_DN248782_c0_g1_i1	SPU_C001674	15	29
TRINITY_DN151046_c0_g1_i1	SPU_C001674	18	33
TRINITY_DN109505_c1_g1_i1	SPU_C001674	17	35
TRINITY_DN101677_c0_g1_i1	SPU_C001674	23	41
TRINITY_DN97579_c0_g1_i1	SPU_C001950	17	35
TRINITY_DN248782_c0_g1_i1	SPU_C001950	22	38
TRINITY_DN151046_c0_g1_i1	SPU_C001950	28	50
TRINITY_DN109505_c1_g1_i1	SPU_C001950	18	34
TRINITY_DN101677_c0_g1_i1	SPU_C001950	18	37
TRINITY_DN97579_c0_g1_i1	SPU_C001951	18	35
TRINITY_DN248782_c0_g1_i1	SPU_C001951	22	38
TRINITY_DN151046_c0_g1_i1	SPU_C001951	27	50
TRINITY_DN109505_c1_g1_i1	SPU_C001951	18	33
TRINITY_DN101677_c0_g1_i1	SPU_C001951	18	36
TRINITY_DN97579_c0_g1_i1	SPU_C001964	14	30
TRINITY_DN248782_c0_g1_i1	SPU_C001964	13	30
TRINITY_DN151046_c0_g1_i1	SPU_C001964	17	31
TRINITY_DN109505_c1_g1_i1	SPU_C001964	15	32
TRINITY_DN101677_c0_g1_i1	SPU_C001964	22	38
TRINITY_DN97579_c0_g1_i1	SPU_C001965	18	36
TRINITY_DN248782_c0_g1_i1	SPU_C001965	16	33
TRINITY_DN151046_c0_g1_i1	SPU_C001965	19	34
TRINITY_DN109505_c1_g1_i1	SPU_C001965	18	36
TRINITY_DN101677_c0_g1_i1	SPU_C001965	26	46
TRINITY_DN97579_c0_g1_i1	SPU_C001966	18	34
TRINITY_DN248782_c0_g1_i1	SPU_C001966	18	33
TRINITY_DN151046_c0_g1_i1	SPU_C001966	20	36
TRINITY_DN109505_c1_g1_i1	SPU_C001966	18	36
TRINITY_DN101677_c0_g1_i1	SPU_C001966	26	44
TRINITY_DN97579_c0_g1_i1	SPU_C002094	35	52
TRINITY_DN248782_c0_g1_i1	SPU_C002094	21	36
TRINITY_DN151046_c0_g1_i1	SPU_C002094	23	41
TRINITY_DN109505_c1_g1_i1	SPU_C002094	17	39
TRINITY_DN101677_c0_g1_i1	SPU_C002094	24	45
TRINITY_DN97579_c0_g1_i1	SPU_C002422	20	40
TRINITY_DN248782_c0_g1_i1	SPU_C002422	21	39
TRINITY_DN151046_c0_g1_i1	SPU_C002422	30	54
TRINITY_DN109505_c1_g1_i1	SPU_C002422	21	39
TRINITY_DN101677_c0_g1_i1	SPU_C002422	19	39
TRINITY_DN97579_c0_g1_i1	SPU_C002823	22	40
TRINITY_DN248782_c0_g1_i1	SPU_C002823	21	40
TRINITY_DN151046_c0_g1_i1	SPU_C002823	24	45
TRINITY_DN109505_c1_g1_i1	SPU_C002823	17	35
TRINITY_DN101677_c0_g1_i1	SPU_C002823	19	37
TRINITY_DN97579_c0_g1_i1	SPU_C004502	20	34
TRINITY_DN248782_c0_g1_i1	SPU_C004502	20	37
TRINITY_DN151046_c0_g1_i1	SPU_C004502	21	45
TRINITY_DN109505_c1_g1_i1	SPU_C004502	17	32
TRINITY_DN101677_c0_g1_i1	SPU_C004502	19	36
TRINITY_DN97579_c0_g1_i1	SPU_C005392	16	31
TRINITY_DN248782_c0_g1_i1	SPU_C005392	16	31
TRINITY_DN151046_c0_g1_i1	SPU_C005392	26	45
TRINITY_DN109505_c1_g1_i1	SPU_C005392	15	29
TRINITY_DN101677_c0_g1_i1	SPU_C005392	19	34
TRINITY_DN97579_c0_g1_i1	SPU_C006316	21	44
TRINITY_DN248782_c0_g1_i1	SPU_C006316	19	40
TRINITY_DN151046_c0_g1_i1	SPU_C006316	20	42
TRINITY_DN109505_c1_g1_i1	SPU_C006316	28	48
TRINITY_DN101677_c0_g1_i1	SPU_C006316	23	43
TRINITY_DN97579_c0_g1_i1	SPU_C006431	20	36
TRINITY_DN248782_c0_g1_i1	SPU_C006431	22	39
TRINITY_DN151046_c0_g1_i1	SPU_C006431	29	51
TRINITY_DN109505_c1_g1_i1	SPU_C006431	18	35
TRINITY_DN101677_c0_g1_i1	SPU_C006431	18	35
TRINITY_DN97579_c0_g1_i1	SPU_C007396	19	36
TRINITY_DN248782_c0_g1_i1	SPU_C007396	18	33
TRINITY_DN151046_c0_g1_i1	SPU_C007396	21	35
TRINITY_DN109505_c1_g1_i1	SPU_C007396	21	37
TRINITY_DN101677_c0_g1_i1	SPU_C007396	27	45
TRINITY_DN97579_c0_g1_i1	SPU_C007642	23	46
TRINITY_DN248782_c0_g1_i1	SPU_C007642	22	40
TRINITY_DN151046_c0_g1_i1	SPU_C007642	21	41
TRINITY_DN109505_c1_g1_i1	SPU_C007642	27	48
TRINITY_DN101677_c0_g1_i1	SPU_C007642	22	45
TRINITY_DN97579_c0_g1_i1	SPU_C007761	19	39
TRINITY_DN248782_c0_g1_i1	SPU_C007761	19	35
TRINITY_DN151046_c0_g1_i1	SPU_C007761	22	42
TRINITY_DN109505_c1_g1_i1	SPU_C007761	26	47
TRINITY_DN101677_c0_g1_i1	SPU_C007761	22	41
TRINITY_DN97579_c0_g1_i1	SPU_C008205	19	34
TRINITY_DN248782_c0_g1_i1	SPU_C008205	22	36
TRINITY_DN151046_c0_g1_i1	SPU_C008205	26	46
TRINITY_DN109505_c1_g1_i1	SPU_C008205	19	35
TRINITY_DN101677_c0_g1_i1	SPU_C008205	20	35
TRINITY_DN97579_c0_g1_i1	SPU_C008226	27	46
TRINITY_DN248782_c0_g1_i1	SPU_C008226	25	42
TRINITY_DN151046_c0_g1_i1	SPU_C008226	24	42
TRINITY_DN109505_c1_g1_i1	SPU_C008226	30	50
TRINITY_DN101677_c0_g1_i1	SPU_C008226	26	45
TRINITY_DN97579_c0_g1_i1	SPU_C008509	21	39
TRINITY_DN248782_c0_g1_i1	SPU_C008509	22	37
TRINITY_DN151046_c0_g1_i1	SPU_C008509	23	43
TRINITY_DN109505_c1_g1_i1	SPU_C008509	27	46
TRINITY_DN101677_c0_g1_i1	SPU_C008509	23	39
TRINITY_DN97579_c0_g1_i1	SPU_C009038	21	38
TRINITY_DN248782_c0_g1_i1	SPU_C009038	25	43
TRINITY_DN151046_c0_g1_i1	SPU_C009038	29	55
TRINITY_DN109505_c1_g1_i1	SPU_C009038	18	38
TRINITY_DN101677_c0_g1_i1	SPU_C009038	21	40
TRINITY_DN97579_c0_g1_i1	SPU_C010794	17	31
TRINITY_DN248782_c0_g1_i1	SPU_C010794	20	32
TRINITY_DN151046_c0_g1_i1	SPU_C010794	29	46
TRINITY_DN109505_c1_g1_i1	SPU_C010794	16	29
TRINITY_DN101677_c0_g1_i1	SPU_C010794	19	33
TRINITY_DN97579_c0_g1_i1	SPU_C010795	21	41
TRINITY_DN248782_c0_g1_i1	SPU_C010795	26	40
TRINITY_DN151046_c0_g1_i1	SPU_C010795	34	52
TRINITY_DN109505_c1_g1_i1	SPU_C010795	19	35
TRINITY_DN101677_c0_g1_i1	SPU_C010795	22	40
TRINITY_DN97579_c0_g1_i1	SPU_C010798	19	37
TRINITY_DN248782_c0_g1_i1	SPU_C010798	22	40
TRINITY_DN151046_c0_g1_i1	SPU_C010798	32	54
TRINITY_DN109505_c1_g1_i1	SPU_C010798	17	34
TRINITY_DN101677_c0_g1_i1	SPU_C010798	20	39
TRINITY_DN97579_c0_g1_i1	SPU_C010836	20	38
TRINITY_DN248782_c0_g1_i1	SPU_C010836	20	37
TRINITY_DN151046_c0_g1_i1	SPU_C010836	19	40
TRINITY_DN109505_c1_g1_i1	SPU_C010836	24	43
TRINITY_DN101677_c0_g1_i1	SPU_C010836	22	42
TRINITY_DN97579_c0_g1_i1	SPU_C010912	19	33
TRINITY_DN248782_c0_g1_i1	SPU_C010912	21	36
TRINITY_DN151046_c0_g1_i1	SPU_C010912	30	48
TRINITY_DN109505_c1_g1_i1	SPU_C010912	15	30
TRINITY_DN101677_c0_g1_i1	SPU_C010912	19	34
TRINITY_DN97579_c0_g1_i1	SPU_C011674	18	38
TRINITY_DN248782_c0_g1_i1	SPU_C011674	18	37
TRINITY_DN151046_c0_g1_i1	SPU_C011674	27	52
TRINITY_DN109505_c1_g1_i1	SPU_C011674	19	37
TRINITY_DN101677_c0_g1_i1	SPU_C011674	20	38
TRINITY_DN97579_c0_g1_i1	SPU_C011924	20	39
TRINITY_DN248782_c0_g1_i1	SPU_C011924	19	37
TRINITY_DN151046_c0_g1_i1	SPU_C011924	20	38
TRINITY_DN109505_c1_g1_i1	SPU_C011924	26	49
TRINITY_DN101677_c0_g1_i1	SPU_C011924	22	42
TRINITY_DN97579_c0_g1_i1	SPU_C012446	17	34
TRINITY_DN248782_c0_g1_i1	SPU_C012446	18	35
TRINITY_DN151046_c0_g1_i1	SPU_C012446	22	44
TRINITY_DN109505_c1_g1_i1	SPU_C012446	14	31
TRINITY_DN101677_c0_g1_i1	SPU_C012446	17	32
TRINITY_DN97579_c0_g1_i1	SPU_C012974	19	36
TRINITY_DN248782_c0_g1_i1	SPU_C012974	17	32
TRINITY_DN151046_c0_g1_i1	SPU_C012974	19	36
TRINITY_DN109505_c1_g1_i1	SPU_C012974	19	40
TRINITY_DN101677_c0_g1_i1	SPU_C012974	32	51
TRINITY_DN97579_c0_g1_i1	SPU_C013158	18	35
TRINITY_DN248782_c0_g1_i1	SPU_C013158	17	34
TRINITY_DN151046_c0_g1_i1	SPU_C013158	25	46
TRINITY_DN109505_c1_g1_i1	SPU_C013158	14	32
TRINITY_DN101677_c0_g1_i1	SPU_C013158	16	33
TRINITY_DN97579_c0_g1_i1	SPU_C013918	18	35
TRINITY_DN248782_c0_g1_i1	SPU_C013918	16	34
TRINITY_DN151046_c0_g1_i1	SPU_C013918	22	38
TRINITY_DN109505_c1_g1_i1	SPU_C013918	21	38
TRINITY_DN101677_c0_g1_i1	SPU_C013918	27	42
TRINITY_DN97579_c0_g1_i1	SPU_C014380	20	38
TRINITY_DN248782_c0_g1_i1	SPU_C014380	23	41
TRINITY_DN151046_c0_g1_i1	SPU_C014380	23	46
TRINITY_DN109505_c1_g1_i1	SPU_C014380	20	41
TRINITY_DN101677_c0_g1_i1	SPU_C014380	25	40
TRINITY_DN97579_c0_g1_i1	SPU_C014538	19	36
TRINITY_DN248782_c0_g1_i1	SPU_C014538	16	31
TRINITY_DN151046_c0_g1_i1	SPU_C014538	19	35
TRINITY_DN109505_c1_g1_i1	SPU_C014538	20	36
TRINITY_DN101677_c0_g1_i1	SPU_C014538	26	44
TRINITY_DN97579_c0_g1_i1	SPU_C015072	20	39
TRINITY_DN248782_c0_g1_i1	SPU_C015072	21	38
TRINITY_DN151046_c0_g1_i1	SPU_C015072	22	39
TRINITY_DN109505_c1_g1_i1	SPU_C015072	24	47
TRINITY_DN101677_c0_g1_i1	SPU_C015072	25	43
TRINITY_DN97579_c0_g1_i1	SPU_C015073	20	41
TRINITY_DN248782_c0_g1_i1	SPU_C015073	20	37
TRINITY_DN151046_c0_g1_i1	SPU_C015073	21	39
TRINITY_DN109505_c1_g1_i1	SPU_C015073	27	46
TRINITY_DN101677_c0_g1_i1	SPU_C015073	23	44
TRINITY_DN97579_c0_g1_i1	SPU_C015075	19	40
TRINITY_DN248782_c0_g1_i1	SPU_C015075	20	36
TRINITY_DN151046_c0_g1_i1	SPU_C015075	23	40
TRINITY_DN109505_c1_g1_i1	SPU_C015075	27	47
TRINITY_DN101677_c0_g1_i1	SPU_C015075	25	44
TRINITY_DN97579_c0_g1_i1	SPU_C015076	20	40
TRINITY_DN248782_c0_g1_i1	SPU_C015076	20	35
TRINITY_DN151046_c0_g1_i1	SPU_C015076	22	39
TRINITY_DN109505_c1_g1_i1	SPU_C015076	27	47
TRINITY_DN101677_c0_g1_i1	SPU_C015076	23	44
TRINITY_DN97579_c0_g1_i1	SPU_C015077	19	40
TRINITY_DN248782_c0_g1_i1	SPU_C015077	21	37
TRINITY_DN151046_c0_g1_i1	SPU_C015077	21	39
TRINITY_DN109505_c1_g1_i1	SPU_C015077	28	47
TRINITY_DN101677_c0_g1_i1	SPU_C015077	25	45
TRINITY_DN97579_c0_g1_i1	SPU_C015078	19	39
TRINITY_DN248782_c0_g1_i1	SPU_C015078	19	34
TRINITY_DN151046_c0_g1_i1	SPU_C015078	21	39
TRINITY_DN109505_c1_g1_i1	SPU_C015078	26	45
TRINITY_DN101677_c0_g1_i1	SPU_C015078	22	42
TRINITY_DN97579_c0_g1_i1	SPU_C015234	18	33
TRINITY_DN248782_c0_g1_i1	SPU_C015234	20	35
TRINITY_DN151046_c0_g1_i1	SPU_C015234	31	49
TRINITY_DN109505_c1_g1_i1	SPU_C015234	15	30
TRINITY_DN101677_c0_g1_i1	SPU_C015234	21	35
TRINITY_DN97579_c0_g1_i1	SPU_C015509	21	43
TRINITY_DN248782_c0_g1_i1	SPU_C015509	19	39
TRINITY_DN151046_c0_g1_i1	SPU_C015509	21	41
TRINITY_DN109505_c1_g1_i1	SPU_C015509	27	47
TRINITY_DN101677_c0_g1_i1	SPU_C015509	22	43
TRINITY_DN97579_c0_g1_i1	SPU_C015510	21	40
TRINITY_DN248782_c0_g1_i1	SPU_C015510	19	37
TRINITY_DN151046_c0_g1_i1	SPU_C015510	19	38
TRINITY_DN109505_c1_g1_i1	SPU_C015510	23	40
TRINITY_DN101677_c0_g1_i1	SPU_C015510	20	37
TRINITY_DN97579_c0_g1_i1	SPU_C015731	20	38
TRINITY_DN248782_c0_g1_i1	SPU_C015731	21	38
TRINITY_DN151046_c0_g1_i1	SPU_C015731	25	48
TRINITY_DN109505_c1_g1_i1	SPU_C015731	19	37
TRINITY_DN101677_c0_g1_i1	SPU_C015731	22	39
TRINITY_DN97579_c0_g1_i1	SPU_C015757	21	39
TRINITY_DN248782_c0_g1_i1	SPU_C015757	23	41
TRINITY_DN151046_c0_g1_i1	SPU_C015757	30	53
TRINITY_DN109505_c1_g1_i1	SPU_C015757	18	35
TRINITY_DN101677_c0_g1_i1	SPU_C015757	21	38
TRINITY_DN97579_c0_g1_i1	SPU_C016148	20	39
TRINITY_DN248782_c0_g1_i1	SPU_C016148	23	41
TRINITY_DN151046_c0_g1_i1	SPU_C016148	30	53
TRINITY_DN109505_c1_g1_i1	SPU_C016148	18	35
TRINITY_DN101677_c0_g1_i1	SPU_C016148	21	38
TRINITY_DN97579_c0_g1_i1	SPU_C016400	23	40
TRINITY_DN248782_c0_g1_i1	SPU_C016400	25	45
TRINITY_DN151046_c0_g1_i1	SPU_C016400	37	58
TRINITY_DN109505_c1_g1_i1	SPU_C016400	20	35
TRINITY_DN101677_c0_g1_i1	SPU_C016400	23	40
TRINITY_DN97579_c0_g1_i1	SPU_C016534	13	22
TRINITY_DN248782_c0_g1_i1	SPU_C016534	13	26
TRINITY_DN151046_c0_g1_i1	SPU_C016534	20	32
TRINITY_DN109505_c1_g1_i1	SPU_C016534	12	23
TRINITY_DN101677_c0_g1_i1	SPU_C016534	13	24
TRINITY_DN97579_c0_g1_i1	SPU_C016597	21	39
TRINITY_DN248782_c0_g1_i1	SPU_C016597	23	41
TRINITY_DN151046_c0_g1_i1	SPU_C016597	33	53
TRINITY_DN109505_c1_g1_i1	SPU_C016597	22	39
TRINITY_DN101677_c0_g1_i1	SPU_C016597	22	43
TRINITY_DN97579_c0_g1_i1	SPU_C016813	21	42
TRINITY_DN248782_c0_g1_i1	SPU_C016813	18	37
TRINITY_DN151046_c0_g1_i1	SPU_C016813	19	40
TRINITY_DN109505_c1_g1_i1	SPU_C016813	26	47
TRINITY_DN101677_c0_g1_i1	SPU_C016813	23	41
TRINITY_DN97579_c0_g1_i1	SPU_C016814	21	43
TRINITY_DN248782_c0_g1_i1	SPU_C016814	18	38
TRINITY_DN151046_c0_g1_i1	SPU_C016814	20	40
TRINITY_DN109505_c1_g1_i1	SPU_C016814	26	47
TRINITY_DN101677_c0_g1_i1	SPU_C016814	21	41
TRINITY_DN97579_c0_g1_i1	SPU_C016959	21	40
TRINITY_DN248782_c0_g1_i1	SPU_C016959	18	35
TRINITY_DN151046_c0_g1_i1	SPU_C016959	21	41
TRINITY_DN109505_c1_g1_i1	SPU_C016959	25	42
TRINITY_DN101677_c0_g1_i1	SPU_C016959	22	40
TRINITY_DN97579_c0_g1_i1	SPU_C017687	20	40
TRINITY_DN248782_c0_g1_i1	SPU_C017687	17	36
TRINITY_DN151046_c0_g1_i1	SPU_C017687	23	38
TRINITY_DN109505_c1_g1_i1	SPU_C017687	21	41
TRINITY_DN101677_c0_g1_i1	SPU_C017687	43	58
TRINITY_DN97579_c0_g1_i1	SPU_C017763	17	33
TRINITY_DN248782_c0_g1_i1	SPU_C017763	18	35
TRINITY_DN151046_c0_g1_i1	SPU_C017763	25	46
TRINITY_DN109505_c1_g1_i1	SPU_C017763	16	35
TRINITY_DN101677_c0_g1_i1	SPU_C017763	19	36
TRINITY_DN97579_c0_g1_i1	SPU_C017856	18	33
TRINITY_DN248782_c0_g1_i1	SPU_C017856	17	35
TRINITY_DN151046_c0_g1_i1	SPU_C017856	24	44
TRINITY_DN109505_c1_g1_i1	SPU_C017856	16	33
TRINITY_DN101677_c0_g1_i1	SPU_C017856	16	33
TRINITY_DN97579_c0_g1_i1	SPU_C017885	18	35
TRINITY_DN248782_c0_g1_i1	SPU_C017885	18	36
TRINITY_DN151046_c0_g1_i1	SPU_C017885	17	38
TRINITY_DN109505_c1_g1_i1	SPU_C017885	20	35
TRINITY_DN101677_c0_g1_i1	SPU_C017885	17	33
TRINITY_DN97579_c0_g1_i1	SPU_C018001	25	45
TRINITY_DN248782_c0_g1_i1	SPU_C018001	24	40
TRINITY_DN151046_c0_g1_i1	SPU_C018001	24	41
TRINITY_DN109505_c1_g1_i1	SPU_C018001	27	45
TRINITY_DN101677_c0_g1_i1	SPU_C018001	28	49
TRINITY_DN97579_c0_g1_i1	SPU_C018002	22	42
TRINITY_DN248782_c0_g1_i1	SPU_C018002	24	40
TRINITY_DN151046_c0_g1_i1	SPU_C018002	21	39
TRINITY_DN109505_c1_g1_i1	SPU_C018002	28	46
TRINITY_DN101677_c0_g1_i1	SPU_C018002	26	45
TRINITY_DN97579_c0_g1_i1	SPU_C018121	19	35
TRINITY_DN248782_c0_g1_i1	SPU_C018121	15	33
TRINITY_DN151046_c0_g1_i1	SPU_C018121	20	36
TRINITY_DN109505_c1_g1_i1	SPU_C018121	20	37
TRINITY_DN101677_c0_g1_i1	SPU_C018121	29	48
TRINITY_DN97579_c0_g1_i1	SPU_C018128	19	36
TRINITY_DN248782_c0_g1_i1	SPU_C018128	20	39
TRINITY_DN151046_c0_g1_i1	SPU_C018128	24	45
TRINITY_DN109505_c1_g1_i1	SPU_C018128	14	34
TRINITY_DN101677_c0_g1_i1	SPU_C018128	19	38
TRINITY_DN97579_c0_g1_i1	SPU_C018227	22	39
TRINITY_DN248782_c0_g1_i1	SPU_C018227	23	44
TRINITY_DN151046_c0_g1_i1	SPU_C018227	32	54
TRINITY_DN109505_c1_g1_i1	SPU_C018227	20	36
TRINITY_DN101677_c0_g1_i1	SPU_C018227	21	42
TRINITY_DN97579_c0_g1_i1	SPU_C018799	23	45
TRINITY_DN248782_c0_g1_i1	SPU_C018799	24	42
TRINITY_DN151046_c0_g1_i1	SPU_C018799	25	44
TRINITY_DN109505_c1_g1_i1	SPU_C018799	28	47
TRINITY_DN101677_c0_g1_i1	SPU_C018799	26	45
TRINITY_DN97579_c0_g1_i1	SPU_C018947	15	29
TRINITY_DN248782_c0_g1_i1	SPU_C018947	16	29
TRINITY_DN151046_c0_g1_i1	SPU_C018947	21	39
TRINITY_DN109505_c1_g1_i1	SPU_C018947	12	28
TRINITY_DN101677_c0_g1_i1	SPU_C018947	15	30
TRINITY_DN97579_c0_g1_i1	SPU_C018997	23	41
TRINITY_DN248782_c0_g1_i1	SPU_C018997	24	41
TRINITY_DN151046_c0_g1_i1	SPU_C018997	34	55
TRINITY_DN109505_c1_g1_i1	SPU_C018997	20	35
TRINITY_DN101677_c0_g1_i1	SPU_C018997	21	37
TRINITY_DN97579_c0_g1_i1	SPU_C018998	19	33
TRINITY_DN248782_c0_g1_i1	SPU_C018998	22	40
TRINITY_DN151046_c0_g1_i1	SPU_C018998	31	49
TRINITY_DN109505_c1_g1_i1	SPU_C018998	19	34
TRINITY_DN101677_c0_g1_i1	SPU_C018998	18	35
TRINITY_DN97579_c0_g1_i1	SPU_C019375	17	37
TRINITY_DN248782_c0_g1_i1	SPU_C019375	18	37
TRINITY_DN151046_c0_g1_i1	SPU_C019375	27	52
TRINITY_DN109505_c1_g1_i1	SPU_C019375	19	37
TRINITY_DN101677_c0_g1_i1	SPU_C019375	20	37
TRINITY_DN97579_c0_g1_i1	SPU_C019376	23	40
TRINITY_DN248782_c0_g1_i1	SPU_C019376	19	38
TRINITY_DN151046_c0_g1_i1	SPU_C019376	30	50
TRINITY_DN109505_c1_g1_i1	SPU_C019376	19	38
TRINITY_DN101677_c0_g1_i1	SPU_C019376	21	40
TRINITY_DN97579_c0_g1_i1	SPU_C020667	32	48
TRINITY_DN248782_c0_g1_i1	SPU_C020667	21	36
TRINITY_DN151046_c0_g1_i1	SPU_C020667	22	41
TRINITY_DN109505_c1_g1_i1	SPU_C020667	19	39
TRINITY_DN101677_c0_g1_i1	SPU_C020667	19	38
TRINITY_DN97579_c0_g1_i1	SPU_C021528	20	39
TRINITY_DN248782_c0_g1_i1	SPU_C021528	22	39
TRINITY_DN151046_c0_g1_i1	SPU_C021528	27	50
TRINITY_DN109505_c1_g1_i1	SPU_C021528	20	37
TRINITY_DN101677_c0_g1_i1	SPU_C021528	22	39
TRINITY_DN97579_c0_g1_i1	SPU_C022481	20	36
TRINITY_DN248782_c0_g1_i1	SPU_C022481	20	40
TRINITY_DN151046_c0_g1_i1	SPU_C022481	29	48
TRINITY_DN109505_c1_g1_i1	SPU_C022481	17	33
TRINITY_DN101677_c0_g1_i1	SPU_C022481	22	40
TRINITY_DN97579_c0_g1_i1	SPU_C022730	21	38
TRINITY_DN248782_c0_g1_i1	SPU_C022730	18	37
TRINITY_DN151046_c0_g1_i1	SPU_C022730	19	39
TRINITY_DN109505_c1_g1_i1	SPU_C022730	24	45
TRINITY_DN101677_c0_g1_i1	SPU_C022730	23	43
TRINITY_DN97579_c0_g1_i1	SPU_C022962	22	38
TRINITY_DN248782_c0_g1_i1	SPU_C022962	25	45
TRINITY_DN151046_c0_g1_i1	SPU_C022962	36	56
TRINITY_DN109505_c1_g1_i1	SPU_C022962	21	40
TRINITY_DN101677_c0_g1_i1	SPU_C022962	22	42
TRINITY_DN97579_c0_g1_i1	SPU_C023501	17	34
TRINITY_DN248782_c0_g1_i1	SPU_C023501	18	35
TRINITY_DN151046_c0_g1_i1	SPU_C023501	20	42
TRINITY_DN109505_c1_g1_i1	SPU_C023501	14	32
TRINITY_DN101677_c0_g1_i1	SPU_C023501	18	35
TRINITY_DN97579_c0_g1_i1	SPU_C024053	14	33
TRINITY_DN248782_c0_g1_i1	SPU_C024053	14	32
TRINITY_DN151046_c0_g1_i1	SPU_C024053	17	32
TRINITY_DN109505_c1_g1_i1	SPU_C024053	16	34
TRINITY_DN101677_c0_g1_i1	SPU_C024053	22	40
TRINITY_DN97579_c0_g1_i1	SPU_C024889	21	40
TRINITY_DN248782_c0_g1_i1	SPU_C024889	24	43
TRINITY_DN151046_c0_g1_i1	SPU_C024889	27	49
TRINITY_DN109505_c1_g1_i1	SPU_C024889	19	36
TRINITY_DN101677_c0_g1_i1	SPU_C024889	18	37
TRINITY_DN97579_c0_g1_i1	SPU_C025314	19	39
TRINITY_DN248782_c0_g1_i1	SPU_C025314	21	37
TRINITY_DN151046_c0_g1_i1	SPU_C025314	21	40
TRINITY_DN109505_c1_g1_i1	SPU_C025314	24	44
TRINITY_DN101677_c0_g1_i1	SPU_C025314	22	42
TRINITY_DN97579_c0_g1_i1	SPU_C025412	19	36
TRINITY_DN248782_c0_g1_i1	SPU_C025412	18	37
TRINITY_DN151046_c0_g1_i1	SPU_C025412	19	41
TRINITY_DN109505_c1_g1_i1	SPU_C025412	26	44
TRINITY_DN101677_c0_g1_i1	SPU_C025412	22	40
TRINITY_DN97579_c0_g1_i1	SPU_C026167	18	34
TRINITY_DN248782_c0_g1_i1	SPU_C026167	19	36
TRINITY_DN151046_c0_g1_i1	SPU_C026167	28	48
TRINITY_DN109505_c1_g1_i1	SPU_C026167	18	33
TRINITY_DN101677_c0_g1_i1	SPU_C026167	18	35
TRINITY_DN97579_c0_g1_i1	SPU_C026168	17	32
TRINITY_DN248782_c0_g1_i1	SPU_C026168	19	37
TRINITY_DN151046_c0_g1_i1	SPU_C026168	26	46
TRINITY_DN109505_c1_g1_i1	SPU_C026168	15	30
TRINITY_DN101677_c0_g1_i1	SPU_C026168	16	31
TRINITY_DN97579_c0_g1_i1	SPU_C026413	19	35
TRINITY_DN248782_c0_g1_i1	SPU_C026413	18	33
TRINITY_DN151046_c0_g1_i1	SPU_C026413	22	37
TRINITY_DN109505_c1_g1_i1	SPU_C026413	20	36
TRINITY_DN101677_c0_g1_i1	SPU_C026413	26	44
TRINITY_DN97579_c0_g1_i1	SPU_C026414	16	38
TRINITY_DN248782_c0_g1_i1	SPU_C026414	15	32
TRINITY_DN151046_c0_g1_i1	SPU_C026414	21	38
TRINITY_DN109505_c1_g1_i1	SPU_C026414	17	33
TRINITY_DN101677_c0_g1_i1	SPU_C026414	23	41
TRINITY_DN97579_c0_g1_i1	SPU_C027031	20	40
TRINITY_DN248782_c0_g1_i1	SPU_C027031	25	42
TRINITY_DN151046_c0_g1_i1	SPU_C027031	35	58
TRINITY_DN109505_c1_g1_i1	SPU_C027031	20	36
TRINITY_DN101677_c0_g1_i1	SPU_C027031	23	41
TRINITY_DN97579_c0_g1_i1	SPU_C027866	18	41
TRINITY_DN248782_c0_g1_i1	SPU_C027866	20	38
TRINITY_DN151046_c0_g1_i1	SPU_C027866	20	41
TRINITY_DN109505_c1_g1_i1	SPU_C027866	27	46
TRINITY_DN101677_c0_g1_i1	SPU_C027866	21	39
TRINITY_DN97579_c0_g1_i1	SPU_C027908	20	35
TRINITY_DN248782_c0_g1_i1	SPU_C027908	20	39
TRINITY_DN151046_c0_g1_i1	SPU_C027908	30	50
TRINITY_DN109505_c1_g1_i1	SPU_C027908	18	36
TRINITY_DN101677_c0_g1_i1	SPU_C027908	18	36
	Mean	21.1319	39.4252
	Standard deviation	3.89004	5.14377

## Sheet: S5.3 Clade3
Holothurians have a reduced GPCR and odorant receptor-like repertoire compared to other echinoderms.
Nathalie Marquet, João C.R. Cardoso, Bruno Louro, Stefan A. Fernandes, Sandra C. Silva, Adelino V.M. Canário
Table S5. Percentage of similarity and identity obtained between the full-length sequences within each clade.
Table S5.3. Percentage of similarity and identity obtained between the full-length sequences within Clade 3.
H. arguinensis	Other echinoderm / H. arguinensis	% Identity	% Similarity
TRINITY_DN184913_c1_g2_i6	TRINITY_DN108712_c1_g1_i1	16	28
TRINITY_DN170202_c1_g1_i2	TRINITY_DN108712_c1_g1_i1	26	38
TRINITY_DN153617_c0_g2_i2	TRINITY_DN108712_c1_g1_i1	26	44
TRINITY_DN184913_c1_g2_i6	TRINITY_DN153617_c0_g2_i2	24	38
TRINITY_DN170202_c1_g1_i2	TRINITY_DN153617_c0_g2_i2	27	43
TRINITY_DN108712_c1_g1_i1	TRINITY_DN153617_c0_g2_i2	26	44
TRINITY_DN184913_c1_g2_i6	TRINITY_DN170202_c1_g1_i2	18	30
TRINITY_DN153617_c0_g2_i2	TRINITY_DN170202_c1_g1_i2	27	43
TRINITY_DN108712_c1_g1_i1	TRINITY_DN170202_c1_g1_i2	26	38
TRINITY_DN170202_c1_g1_i2	TRINITY_DN184913_c1_g2_i6	18	30
TRINITY_DN153617_c0_g2_i2	TRINITY_DN184913_c1_g2_i6	24	38
TRINITY_DN108712_c1_g1_i1	TRINITY_DN184913_c1_g2_i6	16	28
	Mean	22.8333	36.8333
	Standard deviation	4.44836	6.27887
TRINITY_DN184913_c1_g2_i6	SPU_D000792	16	28
TRINITY_DN170202_c1_g1_i2	SPU_D000792	17	27
TRINITY_DN153617_c0_g2_i2	SPU_D000792	15	26
TRINITY_DN108712_c1_g1_i1	SPU_D000792	16	28
TRINITY_DN184913_c1_g2_i6	SPU_D000840	18	31
TRINITY_DN170202_c1_g1_i2	SPU_D000840	29	44
TRINITY_DN153617_c0_g2_i2	SPU_D000840	28	44
TRINITY_DN108712_c1_g1_i1	SPU_D000840	27	43
TRINITY_DN184913_c1_g2_i6	SPU_D001502	16	27
TRINITY_DN170202_c1_g1_i2	SPU_D001502	32	47
TRINITY_DN153617_c0_g2_i2	SPU_D001502	25	38
TRINITY_DN108712_c1_g1_i1	SPU_D001502	26	41
TRINITY_DN184913_c1_g2_i6	SPU_D002876	16	29
TRINITY_DN170202_c1_g1_i2	SPU_D002876	20	31
TRINITY_DN153617_c0_g2_i2	SPU_D002876	22	34
TRINITY_DN108712_c1_g1_i1	SPU_D002876	23	37
TRINITY_DN184913_c1_g2_i6	SPU_D003527	11	22
TRINITY_DN170202_c1_g1_i2	SPU_D003527	24	42
TRINITY_DN153617_c0_g2_i2	SPU_D003527	20	35
TRINITY_DN108712_c1_g1_i1	SPU_D003527	28	46
TRINITY_DN184913_c1_g2_i6	SPU_D004308	12	19
TRINITY_DN170202_c1_g1_i2	SPU_D004308	23	34
TRINITY_DN153617_c0_g2_i2	SPU_D004308	18	29
TRINITY_DN108712_c1_g1_i1	SPU_D004308	20	32
TRINITY_DN184913_c1_g2_i6	SPU_D004837	19	34
TRINITY_DN170202_c1_g1_i2	SPU_D004837	17	27
TRINITY_DN153617_c0_g2_i2	SPU_D004837	17	27
TRINITY_DN108712_c1_g1_i1	SPU_D004837	19	30
TRINITY_DN184913_c1_g2_i6	SPU_D005162	18	31
TRINITY_DN170202_c1_g1_i2	SPU_D005162	38	55
TRINITY_DN153617_c0_g2_i2	SPU_D005162	28	46
TRINITY_DN108712_c1_g1_i1	SPU_D005162	26	40
TRINITY_DN184913_c1_g2_i6	SPU_D005497	13	21
TRINITY_DN170202_c1_g1_i2	SPU_D005497	24	38
TRINITY_DN153617_c0_g2_i2	SPU_D005497	20	33
TRINITY_DN108712_c1_g1_i1	SPU_D005497	22	35
TRINITY_DN184913_c1_g2_i6	SPU_D006540	14	25
TRINITY_DN170202_c1_g1_i2	SPU_D006540	21	36
TRINITY_DN153617_c0_g2_i2	SPU_D006540	21	35
TRINITY_DN108712_c1_g1_i1	SPU_D006540	24	40
TRINITY_DN184913_c1_g2_i6	SPU_D007937	15	26
TRINITY_DN170202_c1_g1_i2	SPU_D007937	15	23
TRINITY_DN153617_c0_g2_i2	SPU_D007937	14	25
TRINITY_DN108712_c1_g1_i1	SPU_D007937	15	26
TRINITY_DN184913_c1_g2_i6	SPU_D008259	18	31
TRINITY_DN170202_c1_g1_i2	SPU_D008259	17	27
TRINITY_DN153617_c0_g2_i2	SPU_D008259	16	27
TRINITY_DN108712_c1_g1_i1	SPU_D008259	17	32
TRINITY_DN184913_c1_g2_i6	SPU_D009179	13	21
TRINITY_DN170202_c1_g1_i2	SPU_D009179	23	35
TRINITY_DN153617_c0_g2_i2	SPU_D009179	18	32
TRINITY_DN108712_c1_g1_i1	SPU_D009179	21	34
TRINITY_DN184913_c1_g2_i6	SPU_D010561	15	28
TRINITY_DN170202_c1_g1_i2	SPU_D010561	21	34
TRINITY_DN153617_c0_g2_i2	SPU_D010561	22	36
TRINITY_DN108712_c1_g1_i1	SPU_D010561	23	40
TRINITY_DN184913_c1_g2_i6	SPU_D011953	14	25
TRINITY_DN170202_c1_g1_i2	SPU_D011953	24	38
TRINITY_DN153617_c0_g2_i2	SPU_D011953	24	38
TRINITY_DN108712_c1_g1_i1	SPU_D011953	26	42
TRINITY_DN184913_c1_g2_i6	SPU_D012610	17	30
TRINITY_DN170202_c1_g1_i2	SPU_D012610	17	26
TRINITY_DN153617_c0_g2_i2	SPU_D012610	16	28
TRINITY_DN108712_c1_g1_i1	SPU_D012610	19	30
TRINITY_DN184913_c1_g2_i6	SPU_D013248	17	29
TRINITY_DN170202_c1_g1_i2	SPU_D013248	21	33
TRINITY_DN153617_c0_g2_i2	SPU_D013248	23	37
TRINITY_DN108712_c1_g1_i1	SPU_D013248	24	39
TRINITY_DN184913_c1_g2_i6	SPU_D013866	13	22
TRINITY_DN170202_c1_g1_i2	SPU_D013866	24	38
TRINITY_DN153617_c0_g2_i2	SPU_D013866	19	34
TRINITY_DN108712_c1_g1_i1	SPU_D013866	21	35
TRINITY_DN184913_c1_g2_i6	SPU_D014769	18	31
TRINITY_DN170202_c1_g1_i2	SPU_D014769	16	25
TRINITY_DN153617_c0_g2_i2	SPU_D014769	17	28
TRINITY_DN108712_c1_g1_i1	SPU_D014769	18	29
TRINITY_DN184913_c1_g2_i6	SPU_D015133	15	27
TRINITY_DN170202_c1_g1_i2	SPU_D015133	21	36
TRINITY_DN153617_c0_g2_i2	SPU_D015133	22	37
TRINITY_DN108712_c1_g1_i1	SPU_D015133	28	43
TRINITY_DN184913_c1_g2_i6	SPU_D015161	20	34
TRINITY_DN170202_c1_g1_i2	SPU_D015161	20	31
TRINITY_DN153617_c0_g2_i2	SPU_D015161	22	34
TRINITY_DN108712_c1_g1_i1	SPU_D015161	35	46
TRINITY_DN184913_c1_g2_i6	SPU_D015464	16	30
TRINITY_DN170202_c1_g1_i2	SPU_D015464	19	33
TRINITY_DN153617_c0_g2_i2	SPU_D015464	21	34
TRINITY_DN108712_c1_g1_i1	SPU_D015464	21	37
TRINITY_DN184913_c1_g2_i6	SPU_D015740	14	28
TRINITY_DN170202_c1_g1_i2	SPU_D015740	14	24
TRINITY_DN153617_c0_g2_i2	SPU_D015740	15	26
TRINITY_DN108712_c1_g1_i1	SPU_D015740	21	33
TRINITY_DN184913_c1_g2_i6	SPU_D016033	14	26
TRINITY_DN170202_c1_g1_i2	SPU_D016033	20	30
TRINITY_DN153617_c0_g2_i2	SPU_D016033	19	32
TRINITY_DN108712_c1_g1_i1	SPU_D016033	21	35
TRINITY_DN184913_c1_g2_i6	SPU_D016206	11	22
TRINITY_DN170202_c1_g1_i2	SPU_D016206	21	35
TRINITY_DN153617_c0_g2_i2	SPU_D016206	18	34
TRINITY_DN108712_c1_g1_i1	SPU_D016206	22	37
TRINITY_DN184913_c1_g2_i6	SPU_D019187	13	23
TRINITY_DN170202_c1_g1_i2	SPU_D019187	22	34
TRINITY_DN153617_c0_g2_i2	SPU_D019187	20	36
TRINITY_DN108712_c1_g1_i1	SPU_D019187	23	38
TRINITY_DN184913_c1_g2_i6	SPU_D019188	17	29
TRINITY_DN170202_c1_g1_i2	SPU_D019188	31	48
TRINITY_DN153617_c0_g2_i2	SPU_D019188	26	41
TRINITY_DN108712_c1_g1_i1	SPU_D019188	25	39
TRINITY_DN184913_c1_g2_i6	SPU_D019240	17	29
TRINITY_DN170202_c1_g1_i2	SPU_D019240	18	29
TRINITY_DN153617_c0_g2_i2	SPU_D019240	16	29
TRINITY_DN108712_c1_g1_i1	SPU_D019240	20	33
TRINITY_DN184913_c1_g2_i6	SPU_D019676	17	29
TRINITY_DN170202_c1_g1_i2	SPU_D019676	30	47
TRINITY_DN153617_c0_g2_i2	SPU_D019676	26	42
TRINITY_DN108712_c1_g1_i1	SPU_D019676	26	41
TRINITY_DN184913_c1_g2_i6	SPU_D020381	15	25
TRINITY_DN170202_c1_g1_i2	SPU_D020381	24	38
TRINITY_DN153617_c0_g2_i2	SPU_D020381	21	35
TRINITY_DN108712_c1_g1_i1	SPU_D020381	24	42
TRINITY_DN184913_c1_g2_i6	SPU_D020408	18	33
TRINITY_DN170202_c1_g1_i2	SPU_D020408	27	45
TRINITY_DN153617_c0_g2_i2	SPU_D020408	31	48
TRINITY_DN108712_c1_g1_i1	SPU_D020408	26	43
TRINITY_DN184913_c1_g2_i6	SPU_D020686	15	25
TRINITY_DN170202_c1_g1_i2	SPU_D020686	16	26
TRINITY_DN153617_c0_g2_i2	SPU_D020686	17	28
TRINITY_DN108712_c1_g1_i1	SPU_D020686	19	32
TRINITY_DN184913_c1_g2_i6	SPU_D022189	16	28
TRINITY_DN170202_c1_g1_i2	SPU_D022189	15	23
TRINITY_DN153617_c0_g2_i2	SPU_D022189	15	25
TRINITY_DN108712_c1_g1_i1	SPU_D022189	16	26
TRINITY_DN184913_c1_g2_i6	SPU_D022337	13	23
TRINITY_DN170202_c1_g1_i2	SPU_D022337	26	44
TRINITY_DN153617_c0_g2_i2	SPU_D022337	22	35
TRINITY_DN108712_c1_g1_i1	SPU_D022337	22	39
TRINITY_DN184913_c1_g2_i6	SPU_D023168	16	26
TRINITY_DN170202_c1_g1_i2	SPU_D023168	22	37
TRINITY_DN153617_c0_g2_i2	SPU_D023168	22	36
TRINITY_DN108712_c1_g1_i1	SPU_D023168	25	44
TRINITY_DN184913_c1_g2_i6	SPU_D023629	13	21
TRINITY_DN170202_c1_g1_i2	SPU_D023629	25	37
TRINITY_DN153617_c0_g2_i2	SPU_D023629	20	32
TRINITY_DN108712_c1_g1_i1	SPU_D023629	23	35
TRINITY_DN184913_c1_g2_i6	SPU_D024157	12	22
TRINITY_DN170202_c1_g1_i2	SPU_D024157	25	41
TRINITY_DN153617_c0_g2_i2	SPU_D024157	21	34
TRINITY_DN108712_c1_g1_i1	SPU_D024157	21	37
TRINITY_DN184913_c1_g2_i6	SPU_D026409	14	25
TRINITY_DN170202_c1_g1_i2	SPU_D026409	21	37
TRINITY_DN153617_c0_g2_i2	SPU_D026409	21	36
TRINITY_DN108712_c1_g1_i1	SPU_D026409	25	43
TRINITY_DN184913_c1_g2_i6	SPU_D027094	14	25
TRINITY_DN170202_c1_g1_i2	SPU_D027094	26	40
TRINITY_DN153617_c0_g2_i2	SPU_D027094	20	34
TRINITY_DN108712_c1_g1_i1	SPU_D027094	25	41
TRINITY_DN184913_c1_g2_i6	SPU_D027097	15	28
TRINITY_DN170202_c1_g1_i2	SPU_D027097	18	29
TRINITY_DN153617_c0_g2_i2	SPU_D027097	17	29
TRINITY_DN108712_c1_g1_i1	SPU_D027097	19	33
TRINITY_DN184913_c1_g2_i6	SPU_D027136	16	31
TRINITY_DN170202_c1_g1_i2	SPU_D027136	16	28
TRINITY_DN153617_c0_g2_i2	SPU_D027136	17	30
TRINITY_DN108712_c1_g1_i1	SPU_D027136	24	38
	Mean	20.0122	33.0732
	Standard deviation	4.86125	6.84407

## Sheet: S5.4 Clade4
Holothurians have a reduced GPCR and odorant receptor-like repertoire compared to other echinoderms.
Nathalie Marquet, João C.R. Cardoso, Bruno Louro, Stefan A. Fernandes, Sandra C. Silva, Adelino V.M. Canário
Table S5. Percentage of similarity and identity obtained between the full-length sequences within each clade.
Table S5.4. Percentage of similarity and identity obtained between the full-length sequences within Clade 4.
H. arguinensis	Other echinoderm / H. arguinensis	% Identity	% Similarity
TRINITY_DN177453_c0_g1_i1	TRINITY_DN113016_c0_g1_i1	18	39
TRINITY_DN172862_c0_g1_i1	TRINITY_DN113016_c0_g1_i1	29	48
TRINITY_DN170522_c0_g2_i1	TRINITY_DN113016_c0_g1_i1	22	42
TRINITY_DN169625_c1_g2_i1	TRINITY_DN113016_c0_g1_i1	53	71
TRINITY_DN159040_c0_g1_i1	TRINITY_DN113016_c0_g1_i1	23	41
TRINITY_DN149306_c0_g2_i1	TRINITY_DN113016_c0_g1_i1	52	70
TRINITY_DN136881_c0_g3_i1	TRINITY_DN113016_c0_g1_i1	19	38
TRINITY_DN177453_c0_g1_i1	TRINITY_DN136881_c0_g3_i1	21	37
TRINITY_DN172862_c0_g1_i1	TRINITY_DN136881_c0_g3_i1	25	42
TRINITY_DN170522_c0_g2_i1	TRINITY_DN136881_c0_g3_i1	23	40
TRINITY_DN169625_c1_g2_i1	TRINITY_DN136881_c0_g3_i1	22	42
TRINITY_DN159040_c0_g1_i1	TRINITY_DN136881_c0_g3_i1	19	38
TRINITY_DN149306_c0_g2_i1	TRINITY_DN136881_c0_g3_i1	22	43
TRINITY_DN113016_c0_g1_i1	TRINITY_DN136881_c0_g3_i1	19	38
TRINITY_DN177453_c0_g1_i1	TRINITY_DN149306_c0_g2_i1	19	40
TRINITY_DN172862_c0_g1_i1	TRINITY_DN149306_c0_g2_i1	29	49
TRINITY_DN170522_c0_g2_i1	TRINITY_DN149306_c0_g2_i1	24	44
TRINITY_DN169625_c1_g2_i1	TRINITY_DN149306_c0_g2_i1	70	83
TRINITY_DN159040_c0_g1_i1	TRINITY_DN149306_c0_g2_i1	23	42
TRINITY_DN136881_c0_g3_i1	TRINITY_DN149306_c0_g2_i1	22	43
TRINITY_DN113016_c0_g1_i1	TRINITY_DN149306_c0_g2_i1	52	70
TRINITY_DN177453_c0_g1_i1	TRINITY_DN159040_c0_g1_i1	19	38
TRINITY_DN172862_c0_g1_i1	TRINITY_DN159040_c0_g1_i1	24	39
TRINITY_DN170522_c0_g2_i1	TRINITY_DN159040_c0_g1_i1	28	44
TRINITY_DN169625_c1_g2_i1	TRINITY_DN159040_c0_g1_i1	22	41
TRINITY_DN149306_c0_g2_i1	TRINITY_DN159040_c0_g1_i1	23	42
TRINITY_DN136881_c0_g3_i1	TRINITY_DN159040_c0_g1_i1	19	38
TRINITY_DN113016_c0_g1_i1	TRINITY_DN159040_c0_g1_i1	23	41
TRINITY_DN177453_c0_g1_i1	TRINITY_DN169625_c1_g2_i1	18	37
TRINITY_DN172862_c0_g1_i1	TRINITY_DN169625_c1_g2_i1	29	49
TRINITY_DN170522_c0_g2_i1	TRINITY_DN169625_c1_g2_i1	25	44
TRINITY_DN159040_c0_g1_i1	TRINITY_DN169625_c1_g2_i1	22	41
TRINITY_DN149306_c0_g2_i1	TRINITY_DN169625_c1_g2_i1	70	83
TRINITY_DN136881_c0_g3_i1	TRINITY_DN169625_c1_g2_i1	22	42
TRINITY_DN113016_c0_g1_i1	TRINITY_DN169625_c1_g2_i1	53	71
TRINITY_DN177453_c0_g1_i1	TRINITY_DN170522_c0_g2_i1	24	39
TRINITY_DN172862_c0_g1_i1	TRINITY_DN170522_c0_g2_i1	27	44
TRINITY_DN169625_c1_g2_i1	TRINITY_DN170522_c0_g2_i1	25	44
TRINITY_DN159040_c0_g1_i1	TRINITY_DN170522_c0_g2_i1	28	44
TRINITY_DN149306_c0_g2_i1	TRINITY_DN170522_c0_g2_i1	24	44
TRINITY_DN136881_c0_g3_i1	TRINITY_DN170522_c0_g2_i1	23	40
TRINITY_DN113016_c0_g1_i1	TRINITY_DN170522_c0_g2_i1	22	42
TRINITY_DN177453_c0_g1_i1	TRINITY_DN172862_c0_g1_i1	22	42
TRINITY_DN170522_c0_g2_i1	TRINITY_DN172862_c0_g1_i1	27	44
TRINITY_DN169625_c1_g2_i1	TRINITY_DN172862_c0_g1_i1	29	49
TRINITY_DN159040_c0_g1_i1	TRINITY_DN172862_c0_g1_i1	24	39
TRINITY_DN149306_c0_g2_i1	TRINITY_DN172862_c0_g1_i1	29	49
TRINITY_DN136881_c0_g3_i1	TRINITY_DN172862_c0_g1_i1	25	42
TRINITY_DN113016_c0_g1_i1	TRINITY_DN172862_c0_g1_i1	29	48
TRINITY_DN172862_c0_g1_i1	TRINITY_DN177453_c0_g1_i1	22	42
TRINITY_DN170522_c0_g2_i1	TRINITY_DN177453_c0_g1_i1	24	39
TRINITY_DN169625_c1_g2_i1	TRINITY_DN177453_c0_g1_i1	18	37
TRINITY_DN159040_c0_g1_i1	TRINITY_DN177453_c0_g1_i1	19	38
TRINITY_DN149306_c0_g2_i1	TRINITY_DN177453_c0_g1_i1	19	40
TRINITY_DN136881_c0_g3_i1	TRINITY_DN177453_c0_g1_i1	21	37
TRINITY_DN113016_c0_g1_i1	TRINITY_DN177453_c0_g1_i1	18	39
	Mean	26.8214	45.2143
	Standard deviation	11.7923	10.959
TRINITY_DN177453_c0_g1_i1	SF_11.48_F	21	38
TRINITY_DN172862_c0_g1_i1	SF_11.48_F	24	42
TRINITY_DN170522_c0_g2_i1	SF_11.48_F	25	46
TRINITY_DN169625_c1_g2_i1	SF_11.48_F	21	39
TRINITY_DN159040_c0_g1_i1	SF_11.48_F	21	38
TRINITY_DN149306_c0_g2_i1	SF_11.48_F	21	41
TRINITY_DN136881_c0_g3_i1	SF_11.48_F	19	37
TRINITY_DN113016_c0_g1_i1	SF_11.48_F	21	39
TRINITY_DN177453_c0_g1_i1	SF_110.78_F	22	39
TRINITY_DN172862_c0_g1_i1	SF_110.78_F	25	45
TRINITY_DN170522_c0_g2_i1	SF_110.78_F	26	44
TRINITY_DN169625_c1_g2_i1	SF_110.78_F	26	43
TRINITY_DN159040_c0_g1_i1	SF_110.78_F	24	41
TRINITY_DN149306_c0_g2_i1	SF_110.78_F	25	42
TRINITY_DN136881_c0_g3_i1	SF_110.78_F	20	39
TRINITY_DN113016_c0_g1_i1	SF_110.78_F	24	43
TRINITY_DN177453_c0_g1_i1	SF_144.40_F	21	39
TRINITY_DN172862_c0_g1_i1	SF_144.40_F	23	42
TRINITY_DN170522_c0_g2_i1	SF_144.40_F	26	42
TRINITY_DN169625_c1_g2_i1	SF_144.40_F	22	40
TRINITY_DN159040_c0_g1_i1	SF_144.40_F	22	42
TRINITY_DN149306_c0_g2_i1	SF_144.40_F	23	40
TRINITY_DN136881_c0_g3_i1	SF_144.40_F	20	36
TRINITY_DN113016_c0_g1_i1	SF_144.40_F	23	39
TRINITY_DN177453_c0_g1_i1	SF_151.41_F	24	43
TRINITY_DN172862_c0_g1_i1	SF_151.41_F	27	46
TRINITY_DN170522_c0_g2_i1	SF_151.41_F	25	43
TRINITY_DN169625_c1_g2_i1	SF_151.41_F	25	44
TRINITY_DN159040_c0_g1_i1	SF_151.41_F	28	47
TRINITY_DN149306_c0_g2_i1	SF_151.41_F	24	45
TRINITY_DN136881_c0_g3_i1	SF_151.41_F	23	40
TRINITY_DN113016_c0_g1_i1	SF_151.41_F	24	40
TRINITY_DN177453_c0_g1_i1	SF_152.32_F	24	44
TRINITY_DN172862_c0_g1_i1	SF_152.32_F	24	45
TRINITY_DN170522_c0_g2_i1	SF_152.32_F	29	45
TRINITY_DN169625_c1_g2_i1	SF_152.32_F	24	44
TRINITY_DN159040_c0_g1_i1	SF_152.32_F	24	43
TRINITY_DN149306_c0_g2_i1	SF_152.32_F	25	44
TRINITY_DN136881_c0_g3_i1	SF_152.32_F	23	40
TRINITY_DN113016_c0_g1_i1	SF_152.32_F	22	41
TRINITY_DN177453_c0_g1_i1	SF_153.26_F	23	43
TRINITY_DN172862_c0_g1_i1	SF_153.26_F	27	46
TRINITY_DN170522_c0_g2_i1	SF_153.26_F	28	48
TRINITY_DN169625_c1_g2_i1	SF_153.26_F	29	47
TRINITY_DN159040_c0_g1_i1	SF_153.26_F	25	43
TRINITY_DN149306_c0_g2_i1	SF_153.26_F	28	50
TRINITY_DN136881_c0_g3_i1	SF_153.26_F	22	40
TRINITY_DN113016_c0_g1_i1	SF_153.26_F	27	44
TRINITY_DN177453_c0_g1_i1	SF_153.27_F	23	42
TRINITY_DN172862_c0_g1_i1	SF_153.27_F	29	50
TRINITY_DN170522_c0_g2_i1	SF_153.27_F	30	48
TRINITY_DN169625_c1_g2_i1	SF_153.27_F	27	47
TRINITY_DN159040_c0_g1_i1	SF_153.27_F	26	45
TRINITY_DN149306_c0_g2_i1	SF_153.27_F	28	48
TRINITY_DN136881_c0_g3_i1	SF_153.27_F	22	40
TRINITY_DN113016_c0_g1_i1	SF_153.27_F	23	42
TRINITY_DN177453_c0_g1_i1	SF_153.28_F	18	39
TRINITY_DN172862_c0_g1_i1	SF_153.28_F	23	42
TRINITY_DN170522_c0_g2_i1	SF_153.28_F	25	41
TRINITY_DN169625_c1_g2_i1	SF_153.28_F	22	40
TRINITY_DN159040_c0_g1_i1	SF_153.28_F	27	45
TRINITY_DN149306_c0_g2_i1	SF_153.28_F	23	41
TRINITY_DN136881_c0_g3_i1	SF_153.28_F	19	39
TRINITY_DN113016_c0_g1_i1	SF_153.28_F	20	40
TRINITY_DN177453_c0_g1_i1	SF_17.96_F	24	43
TRINITY_DN172862_c0_g1_i1	SF_17.96_F	28	52
TRINITY_DN170522_c0_g2_i1	SF_17.96_F	28	46
TRINITY_DN169625_c1_g2_i1	SF_17.96_F	25	44
TRINITY_DN159040_c0_g1_i1	SF_17.96_F	24	42
TRINITY_DN149306_c0_g2_i1	SF_17.96_F	25	46
TRINITY_DN136881_c0_g3_i1	SF_17.96_F	23	39
TRINITY_DN113016_c0_g1_i1	SF_17.96_F	23	43
TRINITY_DN177453_c0_g1_i1	SF_177.17_F	23	40
TRINITY_DN172862_c0_g1_i1	SF_177.17_F	25	46
TRINITY_DN170522_c0_g2_i1	SF_177.17_F	26	41
TRINITY_DN169625_c1_g2_i1	SF_177.17_F	26	44
TRINITY_DN159040_c0_g1_i1	SF_177.17_F	24	40
TRINITY_DN149306_c0_g2_i1	SF_177.17_F	26	44
TRINITY_DN136881_c0_g3_i1	SF_177.17_F	21	38
TRINITY_DN113016_c0_g1_i1	SF_177.17_F	24	42
TRINITY_DN177453_c0_g1_i1	SF_19.89_F	20	37
TRINITY_DN172862_c0_g1_i1	SF_19.89_F	21	42
TRINITY_DN170522_c0_g2_i1	SF_19.89_F	21	39
TRINITY_DN169625_c1_g2_i1	SF_19.89_F	20	41
TRINITY_DN159040_c0_g1_i1	SF_19.89_F	21	41
TRINITY_DN149306_c0_g2_i1	SF_19.89_F	20	42
TRINITY_DN136881_c0_g3_i1	SF_19.89_F	20	38
TRINITY_DN113016_c0_g1_i1	SF_19.89_F	21	42
TRINITY_DN177453_c0_g1_i1	SF_19.90_F	19	37
TRINITY_DN172862_c0_g1_i1	SF_19.90_F	20	37
TRINITY_DN170522_c0_g2_i1	SF_19.90_F	18	36
TRINITY_DN169625_c1_g2_i1	SF_19.90_F	18	36
TRINITY_DN159040_c0_g1_i1	SF_19.90_F	20	39
TRINITY_DN149306_c0_g2_i1	SF_19.90_F	18	36
TRINITY_DN136881_c0_g3_i1	SF_19.90_F	22	41
TRINITY_DN113016_c0_g1_i1	SF_19.90_F	18	36
TRINITY_DN177453_c0_g1_i1	SF_19.91_F	20	39
TRINITY_DN172862_c0_g1_i1	SF_19.91_F	24	45
TRINITY_DN170522_c0_g2_i1	SF_19.91_F	20	40
TRINITY_DN169625_c1_g2_i1	SF_19.91_F	23	41
TRINITY_DN159040_c0_g1_i1	SF_19.91_F	23	42
TRINITY_DN149306_c0_g2_i1	SF_19.91_F	23	42
TRINITY_DN136881_c0_g3_i1	SF_19.91_F	20	39
TRINITY_DN113016_c0_g1_i1	SF_19.91_F	22	39
TRINITY_DN177453_c0_g1_i1	SF_19.94_F	19	40
TRINITY_DN172862_c0_g1_i1	SF_19.94_F	23	43
TRINITY_DN170522_c0_g2_i1	SF_19.94_F	19	40
TRINITY_DN169625_c1_g2_i1	SF_19.94_F	21	40
TRINITY_DN159040_c0_g1_i1	SF_19.94_F	23	42
TRINITY_DN149306_c0_g2_i1	SF_19.94_F	23	40
TRINITY_DN136881_c0_g3_i1	SF_19.94_F	19	38
TRINITY_DN113016_c0_g1_i1	SF_19.94_F	21	37
TRINITY_DN177453_c0_g1_i1	SF_2.30_F	17	33
TRINITY_DN172862_c0_g1_i1	SF_2.30_F	17	35
TRINITY_DN170522_c0_g2_i1	SF_2.30_F	19	36
TRINITY_DN169625_c1_g2_i1	SF_2.30_F	19	37
TRINITY_DN159040_c0_g1_i1	SF_2.30_F	17	36
TRINITY_DN149306_c0_g2_i1	SF_2.30_F	20	40
TRINITY_DN136881_c0_g3_i1	SF_2.30_F	20	36
TRINITY_DN113016_c0_g1_i1	SF_2.30_F	19	37
TRINITY_DN177453_c0_g1_i1	SF_209.31_F	24	41
TRINITY_DN172862_c0_g1_i1	SF_209.31_F	25	44
TRINITY_DN170522_c0_g2_i1	SF_209.31_F	26	43
TRINITY_DN169625_c1_g2_i1	SF_209.31_F	25	43
TRINITY_DN159040_c0_g1_i1	SF_209.31_F	22	38
TRINITY_DN149306_c0_g2_i1	SF_209.31_F	24	44
TRINITY_DN136881_c0_g3_i1	SF_209.31_F	22	36
TRINITY_DN113016_c0_g1_i1	SF_209.31_F	23	43
TRINITY_DN177453_c0_g1_i1	SF_213.5_F	20	34
TRINITY_DN172862_c0_g1_i1	SF_213.5_F	24	42
TRINITY_DN170522_c0_g2_i1	SF_213.5_F	26	37
TRINITY_DN169625_c1_g2_i1	SF_213.5_F	21	39
TRINITY_DN159040_c0_g1_i1	SF_213.5_F	22	39
TRINITY_DN149306_c0_g2_i1	SF_213.5_F	21	40
TRINITY_DN136881_c0_g3_i1	SF_213.5_F	23	39
TRINITY_DN113016_c0_g1_i1	SF_213.5_F	19	37
TRINITY_DN177453_c0_g1_i1	SF_23.5_F	22	40
TRINITY_DN172862_c0_g1_i1	SF_23.5_F	25	41
TRINITY_DN170522_c0_g2_i1	SF_23.5_F	28	44
TRINITY_DN169625_c1_g2_i1	SF_23.5_F	22	40
TRINITY_DN159040_c0_g1_i1	SF_23.5_F	25	41
TRINITY_DN149306_c0_g2_i1	SF_23.5_F	22	40
TRINITY_DN136881_c0_g3_i1	SF_23.5_F	22	38
TRINITY_DN113016_c0_g1_i1	SF_23.5_F	21	38
TRINITY_DN177453_c0_g1_i1	SF_267.22_F	24	43
TRINITY_DN172862_c0_g1_i1	SF_267.22_F	24	44
TRINITY_DN170522_c0_g2_i1	SF_267.22_F	23	43
TRINITY_DN169625_c1_g2_i1	SF_267.22_F	25	44
TRINITY_DN159040_c0_g1_i1	SF_267.22_F	24	41
TRINITY_DN149306_c0_g2_i1	SF_267.22_F	23	46
TRINITY_DN136881_c0_g3_i1	SF_267.22_F	21	39
TRINITY_DN113016_c0_g1_i1	SF_267.22_F	21	41
TRINITY_DN177453_c0_g1_i1	SF_267.24_F	23	44
TRINITY_DN172862_c0_g1_i1	SF_267.24_F	26	48
TRINITY_DN170522_c0_g2_i1	SF_267.24_F	22	44
TRINITY_DN169625_c1_g2_i1	SF_267.24_F	21	42
TRINITY_DN159040_c0_g1_i1	SF_267.24_F	23	43
TRINITY_DN149306_c0_g2_i1	SF_267.24_F	23	43
TRINITY_DN136881_c0_g3_i1	SF_267.24_F	21	40
TRINITY_DN113016_c0_g1_i1	SF_267.24_F	21	42
TRINITY_DN177453_c0_g1_i1	SF_298.18_F	21	39
TRINITY_DN172862_c0_g1_i1	SF_298.18_F	23	41
TRINITY_DN170522_c0_g2_i1	SF_298.18_F	20	37
TRINITY_DN169625_c1_g2_i1	SF_298.18_F	21	39
TRINITY_DN159040_c0_g1_i1	SF_298.18_F	20	38
TRINITY_DN149306_c0_g2_i1	SF_298.18_F	20	38
TRINITY_DN136881_c0_g3_i1	SF_298.18_F	20	38
TRINITY_DN113016_c0_g1_i1	SF_298.18_F	21	39
TRINITY_DN177453_c0_g1_i1	SF_298.19_F	20	38
TRINITY_DN172862_c0_g1_i1	SF_298.19_F	25	46
TRINITY_DN170522_c0_g2_i1	SF_298.19_F	22	41
TRINITY_DN169625_c1_g2_i1	SF_298.19_F	22	43
TRINITY_DN159040_c0_g1_i1	SF_298.19_F	22	42
TRINITY_DN149306_c0_g2_i1	SF_298.19_F	23	43
TRINITY_DN136881_c0_g3_i1	SF_298.19_F	20	40
TRINITY_DN113016_c0_g1_i1	SF_298.19_F	21	39
TRINITY_DN177453_c0_g1_i1	SF_302.29_F	20	39
TRINITY_DN172862_c0_g1_i1	SF_302.29_F	27	45
TRINITY_DN170522_c0_g2_i1	SF_302.29_F	24	44
TRINITY_DN169625_c1_g2_i1	SF_302.29_F	20	38
TRINITY_DN159040_c0_g1_i1	SF_302.29_F	22	38
TRINITY_DN149306_c0_g2_i1	SF_302.29_F	21	39
TRINITY_DN136881_c0_g3_i1	SF_302.29_F	21	38
TRINITY_DN113016_c0_g1_i1	SF_302.29_F	23	39
TRINITY_DN177453_c0_g1_i1	SF_348.8_F	18	34
TRINITY_DN172862_c0_g1_i1	SF_348.8_F	20	39
TRINITY_DN170522_c0_g2_i1	SF_348.8_F	20	33
TRINITY_DN169625_c1_g2_i1	SF_348.8_F	21	35
TRINITY_DN159040_c0_g1_i1	SF_348.8_F	19	34
TRINITY_DN149306_c0_g2_i1	SF_348.8_F	22	36
TRINITY_DN136881_c0_g3_i1	SF_348.8_F	18	30
TRINITY_DN113016_c0_g1_i1	SF_348.8_F	17	32
TRINITY_DN177453_c0_g1_i1	SF_375.21_F	23	42
TRINITY_DN172862_c0_g1_i1	SF_375.21_F	26	45
TRINITY_DN170522_c0_g2_i1	SF_375.21_F	24	41
TRINITY_DN169625_c1_g2_i1	SF_375.21_F	22	42
TRINITY_DN159040_c0_g1_i1	SF_375.21_F	22	40
TRINITY_DN149306_c0_g2_i1	SF_375.21_F	24	40
TRINITY_DN136881_c0_g3_i1	SF_375.21_F	17	34
TRINITY_DN113016_c0_g1_i1	SF_375.21_F	21	40
TRINITY_DN177453_c0_g1_i1	SF_381.22_F	22	41
TRINITY_DN172862_c0_g1_i1	SF_381.22_F	26	45
TRINITY_DN170522_c0_g2_i1	SF_381.22_F	24	45
TRINITY_DN169625_c1_g2_i1	SF_381.22_F	20	40
TRINITY_DN159040_c0_g1_i1	SF_381.22_F	24	42
TRINITY_DN149306_c0_g2_i1	SF_381.22_F	22	42
TRINITY_DN136881_c0_g3_i1	SF_381.22_F	21	42
TRINITY_DN113016_c0_g1_i1	SF_381.22_F	24	40
TRINITY_DN177453_c0_g1_i1	SF_40.119_F	20	38
TRINITY_DN172862_c0_g1_i1	SF_40.119_F	23	41
TRINITY_DN170522_c0_g2_i1	SF_40.119_F	28	44
TRINITY_DN169625_c1_g2_i1	SF_40.119_F	25	43
TRINITY_DN159040_c0_g1_i1	SF_40.119_F	23	43
TRINITY_DN149306_c0_g2_i1	SF_40.119_F	23	40
TRINITY_DN136881_c0_g3_i1	SF_40.119_F	24	41
TRINITY_DN113016_c0_g1_i1	SF_40.119_F	22	40
TRINITY_DN177453_c0_g1_i1	SF_40.41_F	23	39
TRINITY_DN172862_c0_g1_i1	SF_40.41_F	23	45
TRINITY_DN170522_c0_g2_i1	SF_40.41_F	26	47
TRINITY_DN169625_c1_g2_i1	SF_40.41_F	26	44
TRINITY_DN159040_c0_g1_i1	SF_40.41_F	27	43
TRINITY_DN149306_c0_g2_i1	SF_40.41_F	26	46
TRINITY_DN136881_c0_g3_i1	SF_40.41_F	21	39
TRINITY_DN113016_c0_g1_i1	SF_40.41_F	27	46
TRINITY_DN177453_c0_g1_i1	SF_40.95_F	22	41
TRINITY_DN172862_c0_g1_i1	SF_40.95_F	25	43
TRINITY_DN170522_c0_g2_i1	SF_40.95_F	32	48
TRINITY_DN169625_c1_g2_i1	SF_40.95_F	22	42
TRINITY_DN159040_c0_g1_i1	SF_40.95_F	31	47
TRINITY_DN149306_c0_g2_i1	SF_40.95_F	23	43
TRINITY_DN136881_c0_g3_i1	SF_40.95_F	22	38
TRINITY_DN113016_c0_g1_i1	SF_40.95_F	23	43
TRINITY_DN177453_c0_g1_i1	SF_42.8_F	24	41
TRINITY_DN172862_c0_g1_i1	SF_42.8_F	27	47
TRINITY_DN170522_c0_g2_i1	SF_42.8_F	23	43
TRINITY_DN169625_c1_g2_i1	SF_42.8_F	24	44
TRINITY_DN159040_c0_g1_i1	SF_42.8_F	25	44
TRINITY_DN149306_c0_g2_i1	SF_42.8_F	24	44
TRINITY_DN136881_c0_g3_i1	SF_42.8_F	23	41
TRINITY_DN113016_c0_g1_i1	SF_42.8_F	23	42
TRINITY_DN177453_c0_g1_i1	SF_426.8_F	18	36
TRINITY_DN172862_c0_g1_i1	SF_426.8_F	24	41
TRINITY_DN170522_c0_g2_i1	SF_426.8_F	26	44
TRINITY_DN169625_c1_g2_i1	SF_426.8_F	23	42
TRINITY_DN159040_c0_g1_i1	SF_426.8_F	25	41
TRINITY_DN149306_c0_g2_i1	SF_426.8_F	24	41
TRINITY_DN136881_c0_g3_i1	SF_426.8_F	23	39
TRINITY_DN113016_c0_g1_i1	SF_426.8_F	24	43
TRINITY_DN177453_c0_g1_i1	SF_54.25_F	23	42
TRINITY_DN172862_c0_g1_i1	SF_54.25_F	26	42
TRINITY_DN170522_c0_g2_i1	SF_54.25_F	34	48
TRINITY_DN169625_c1_g2_i1	SF_54.25_F	24	41
TRINITY_DN159040_c0_g1_i1	SF_54.25_F	30	48
TRINITY_DN149306_c0_g2_i1	SF_54.25_F	24	44
TRINITY_DN136881_c0_g3_i1	SF_54.25_F	22	38
TRINITY_DN113016_c0_g1_i1	SF_54.25_F	24	43
TRINITY_DN177453_c0_g1_i1	SF_68.41_F	21	41
TRINITY_DN172862_c0_g1_i1	SF_68.41_F	24	44
TRINITY_DN170522_c0_g2_i1	SF_68.41_F	23	40
TRINITY_DN169625_c1_g2_i1	SF_68.41_F	25	42
TRINITY_DN159040_c0_g1_i1	SF_68.41_F	22	39
TRINITY_DN149306_c0_g2_i1	SF_68.41_F	25	42
TRINITY_DN136881_c0_g3_i1	SF_68.41_F	22	35
TRINITY_DN113016_c0_g1_i1	SF_68.41_F	26	42
TRINITY_DN177453_c0_g1_i1	SF_68.62_F	17	32
TRINITY_DN172862_c0_g1_i1	SF_68.62_F	20	37
TRINITY_DN170522_c0_g2_i1	SF_68.62_F	21	35
TRINITY_DN169625_c1_g2_i1	SF_68.62_F	21	40
TRINITY_DN159040_c0_g1_i1	SF_68.62_F	19	36
TRINITY_DN149306_c0_g2_i1	SF_68.62_F	22	40
TRINITY_DN136881_c0_g3_i1	SF_68.62_F	22	38
TRINITY_DN113016_c0_g1_i1	SF_68.62_F	20	37
TRINITY_DN177453_c0_g1_i1	SF_8.86_F	19	39
TRINITY_DN172862_c0_g1_i1	SF_8.86_F	23	43
TRINITY_DN170522_c0_g2_i1	SF_8.86_F	22	40
TRINITY_DN169625_c1_g2_i1	SF_8.86_F	21	41
TRINITY_DN159040_c0_g1_i1	SF_8.86_F	24	42
TRINITY_DN149306_c0_g2_i1	SF_8.86_F	22	41
TRINITY_DN136881_c0_g3_i1	SF_8.86_F	20	39
TRINITY_DN113016_c0_g1_i1	SF_8.86_F	20	39
TRINITY_DN177453_c0_g1_i1	SF_89.31_F	24	42
TRINITY_DN172862_c0_g1_i1	SF_89.31_F	30	49
TRINITY_DN170522_c0_g2_i1	SF_89.31_F	29	48
TRINITY_DN169625_c1_g2_i1	SF_89.31_F	26	47
TRINITY_DN159040_c0_g1_i1	SF_89.31_F	25	44
TRINITY_DN149306_c0_g2_i1	SF_89.31_F	27	49
TRINITY_DN136881_c0_g3_i1	SF_89.31_F	25	41
TRINITY_DN113016_c0_g1_i1	SF_89.31_F	26	45
TRINITY_DN177453_c0_g1_i1	SF_98.54_F	23	41
TRINITY_DN172862_c0_g1_i1	SF_98.54_F	24	44
TRINITY_DN170522_c0_g2_i1	SF_98.54_F	25	42
TRINITY_DN169625_c1_g2_i1	SF_98.54_F	22	42
TRINITY_DN159040_c0_g1_i1	SF_98.54_F	22	38
TRINITY_DN149306_c0_g2_i1	SF_98.54_F	22	41
TRINITY_DN136881_c0_g3_i1	SF_98.54_F	18	34
TRINITY_DN113016_c0_g1_i1	SF_98.54_F	20	41
TRINITY_DN177453_c0_g1_i1	SF_98.55_F	21	37
TRINITY_DN172862_c0_g1_i1	SF_98.55_F	25	42
TRINITY_DN170522_c0_g2_i1	SF_98.55_F	23	41
TRINITY_DN169625_c1_g2_i1	SF_98.55_F	26	43
TRINITY_DN159040_c0_g1_i1	SF_98.55_F	21	37
TRINITY_DN149306_c0_g2_i1	SF_98.55_F	26	43
TRINITY_DN136881_c0_g3_i1	SF_98.55_F	21	37
TRINITY_DN113016_c0_g1_i1	SF_98.55_F	23	38
TRINITY_DN177453_c0_g1_i1	SF_98.56_F	20	36
TRINITY_DN172862_c0_g1_i1	SF_98.56_F	24	43
TRINITY_DN170522_c0_g2_i1	SF_98.56_F	23	41
TRINITY_DN169625_c1_g2_i1	SF_98.56_F	25	44
TRINITY_DN159040_c0_g1_i1	SF_98.56_F	20	39
TRINITY_DN149306_c0_g2_i1	SF_98.56_F	25	44
TRINITY_DN136881_c0_g3_i1	SF_98.56_F	20	37
TRINITY_DN113016_c0_g1_i1	SF_98.56_F	25	40
TRINITY_DN177453_c0_g1_i1	SF_98.57_F	20	38
TRINITY_DN172862_c0_g1_i1	SF_98.57_F	20	41
TRINITY_DN170522_c0_g2_i1	SF_98.57_F	22	39
TRINITY_DN169625_c1_g2_i1	SF_98.57_F	22	42
TRINITY_DN159040_c0_g1_i1	SF_98.57_F	21	40
TRINITY_DN149306_c0_g2_i1	SF_98.57_F	22	43
TRINITY_DN136881_c0_g3_i1	SF_98.57_F	18	36
TRINITY_DN113016_c0_g1_i1	SF_98.57_F	21	40
	Mean	22.8406	41.0812
	Standard deviation	2.78761	3.41667

## Sheet: S5.5 H. arguinensis
Holothurians have a reduced GPCR and odorant receptor-like repertoire compared to other echinoderms.
Nathalie Marquet, João C.R. Cardoso, Bruno Louro, Stefan A. Fernandes, Sandra C. Silva, Adelino V.M. Canário
Table S5. Percentage of similarity and identity obtained between the full-length sequences within each clade.
Table S5.5. Percentage of similarity and identity obtained between the H. arguinensis full-length sequences between each clade.
H. arguinensis	H. arguinensis	% Identity	% Similarity
1_TRINITY_DN148436_c0_g1_i1	2_TRINITY_DN101677_c0_g1_i1	14	32
1_TRINITY_DN148436_c0_g1_i1	2_TRINITY_DN109505_c1_g1_i1	14	34
1_TRINITY_DN148436_c0_g1_i1	2_TRINITY_DN151046_c0_g1_i1	15	33
1_TRINITY_DN148436_c0_g1_i1	2_TRINITY_DN248782_c0_g1_i1	16	33
1_TRINITY_DN148436_c0_g1_i1	2_TRINITY_DN97579_c0_g1_i1	16	31
1_TRINITY_DN160372_c0_g2_i1	2_TRINITY_DN101677_c0_g1_i1	10	24
1_TRINITY_DN160372_c0_g2_i1	2_TRINITY_DN109505_c1_g1_i1	9	21
1_TRINITY_DN160372_c0_g2_i1	2_TRINITY_DN151046_c0_g1_i1	9	23
1_TRINITY_DN160372_c0_g2_i1	2_TRINITY_DN248782_c0_g1_i1	11	21
1_TRINITY_DN160372_c0_g2_i1	2_TRINITY_DN97579_c0_g1_i1	11	23
1_TRINITY_DN162010_c0_g1_i1	2_TRINITY_DN101677_c0_g1_i1	16	33
1_TRINITY_DN162010_c0_g1_i1	2_TRINITY_DN109505_c1_g1_i1	14	31
1_TRINITY_DN162010_c0_g1_i1	2_TRINITY_DN151046_c0_g1_i1	15	31
1_TRINITY_DN162010_c0_g1_i1	2_TRINITY_DN248782_c0_g1_i1	16	29
1_TRINITY_DN162010_c0_g1_i1	2_TRINITY_DN97579_c0_g1_i1	15	31
1_TRINITY_DN164204_c0_g2_i1	2_TRINITY_DN101677_c0_g1_i1	17	38
1_TRINITY_DN164204_c0_g2_i1	2_TRINITY_DN109505_c1_g1_i1	17	30
1_TRINITY_DN164204_c0_g2_i1	2_TRINITY_DN151046_c0_g1_i1	16	34
1_TRINITY_DN164204_c0_g2_i1	2_TRINITY_DN248782_c0_g1_i1	12	29
1_TRINITY_DN164204_c0_g2_i1	2_TRINITY_DN97579_c0_g1_i1	15	30
1_TRINITY_DN165100_c0_g1_i1	2_TRINITY_DN101677_c0_g1_i1	16	34
1_TRINITY_DN165100_c0_g1_i1	2_TRINITY_DN109505_c1_g1_i1	19	36
1_TRINITY_DN165100_c0_g1_i1	2_TRINITY_DN151046_c0_g1_i1	19	37
1_TRINITY_DN165100_c0_g1_i1	2_TRINITY_DN248782_c0_g1_i1	15	33
1_TRINITY_DN165100_c0_g1_i1	2_TRINITY_DN97579_c0_g1_i1	17	33
1_TRINITY_DN168039_c0_g1_i2	2_TRINITY_DN101677_c0_g1_i1	16	34
1_TRINITY_DN168039_c0_g1_i2	2_TRINITY_DN109505_c1_g1_i1	16	35
1_TRINITY_DN168039_c0_g1_i2	2_TRINITY_DN151046_c0_g1_i1	16	35
1_TRINITY_DN168039_c0_g1_i2	2_TRINITY_DN248782_c0_g1_i1	16	30
1_TRINITY_DN168039_c0_g1_i2	2_TRINITY_DN97579_c0_g1_i1	15	33
1_TRINITY_DN168321_c1_g3_i1	2_TRINITY_DN101677_c0_g1_i1	13	33
1_TRINITY_DN168321_c1_g3_i1	2_TRINITY_DN109505_c1_g1_i1	16	35
1_TRINITY_DN168321_c1_g3_i1	2_TRINITY_DN151046_c0_g1_i1	15	34
1_TRINITY_DN168321_c1_g3_i1	2_TRINITY_DN248782_c0_g1_i1	14	32
1_TRINITY_DN168321_c1_g3_i1	2_TRINITY_DN97579_c0_g1_i1	14	31
1_TRINITY_DN169459_c1_g1_i1	2_TRINITY_DN101677_c0_g1_i1	14	31
1_TRINITY_DN169459_c1_g1_i1	2_TRINITY_DN109505_c1_g1_i1	13	30
1_TRINITY_DN169459_c1_g1_i1	2_TRINITY_DN151046_c0_g1_i1	13	33
1_TRINITY_DN169459_c1_g1_i1	2_TRINITY_DN248782_c0_g1_i1	13	28
1_TRINITY_DN169459_c1_g1_i1	2_TRINITY_DN97579_c0_g1_i1	13	30
1_TRINITY_DN170998_c0_g1_i1	2_TRINITY_DN101677_c0_g1_i1	17	33
1_TRINITY_DN170998_c0_g1_i1	2_TRINITY_DN109505_c1_g1_i1	15	29
1_TRINITY_DN170998_c0_g1_i1	2_TRINITY_DN151046_c0_g1_i1	14	30
1_TRINITY_DN170998_c0_g1_i1	2_TRINITY_DN248782_c0_g1_i1	14	27
1_TRINITY_DN170998_c0_g1_i1	2_TRINITY_DN97579_c0_g1_i1	15	26
1_TRINITY_DN171647_c0_g1_i2	2_TRINITY_DN101677_c0_g1_i1	16	34
1_TRINITY_DN171647_c0_g1_i2	2_TRINITY_DN109505_c1_g1_i1	15	31
1_TRINITY_DN171647_c0_g1_i2	2_TRINITY_DN151046_c0_g1_i1	15	31
1_TRINITY_DN171647_c0_g1_i2	2_TRINITY_DN248782_c0_g1_i1	15	29
1_TRINITY_DN171647_c0_g1_i2	2_TRINITY_DN97579_c0_g1_i1	14	29
1_TRINITY_DN172053_c0_g1_i1	2_TRINITY_DN101677_c0_g1_i1	13	30
1_TRINITY_DN172053_c0_g1_i1	2_TRINITY_DN109505_c1_g1_i1	13	27
1_TRINITY_DN172053_c0_g1_i1	2_TRINITY_DN151046_c0_g1_i1	11	27
1_TRINITY_DN172053_c0_g1_i1	2_TRINITY_DN248782_c0_g1_i1	13	26
1_TRINITY_DN172053_c0_g1_i1	2_TRINITY_DN97579_c0_g1_i1	13	28
1_TRINITY_DN173209_c0_g1_i1	2_TRINITY_DN101677_c0_g1_i1	16	35
1_TRINITY_DN173209_c0_g1_i1	2_TRINITY_DN109505_c1_g1_i1	16	32
1_TRINITY_DN173209_c0_g1_i1	2_TRINITY_DN151046_c0_g1_i1	16	35
1_TRINITY_DN173209_c0_g1_i1	2_TRINITY_DN248782_c0_g1_i1	16	29
1_TRINITY_DN173209_c0_g1_i1	2_TRINITY_DN97579_c0_g1_i1	15	31
1_TRINITY_DN173521_c0_g2_i1	2_TRINITY_DN101677_c0_g1_i1	15	33
1_TRINITY_DN173521_c0_g2_i1	2_TRINITY_DN109505_c1_g1_i1	16	33
1_TRINITY_DN173521_c0_g2_i1	2_TRINITY_DN151046_c0_g1_i1	15	32
1_TRINITY_DN173521_c0_g2_i1	2_TRINITY_DN248782_c0_g1_i1	14	30
1_TRINITY_DN173521_c0_g2_i1	2_TRINITY_DN97579_c0_g1_i1	15	30
1_TRINITY_DN173654_c0_g1_i1	2_TRINITY_DN101677_c0_g1_i1	15	33
1_TRINITY_DN173654_c0_g1_i1	2_TRINITY_DN109505_c1_g1_i1	17	33
1_TRINITY_DN173654_c0_g1_i1	2_TRINITY_DN151046_c0_g1_i1	18	37
1_TRINITY_DN173654_c0_g1_i1	2_TRINITY_DN248782_c0_g1_i1	18	33
1_TRINITY_DN173654_c0_g1_i1	2_TRINITY_DN97579_c0_g1_i1	16	32
1_TRINITY_DN174721_c2_g1_i1	2_TRINITY_DN101677_c0_g1_i1	17	35
1_TRINITY_DN174721_c2_g1_i1	2_TRINITY_DN109505_c1_g1_i1	18	32
1_TRINITY_DN174721_c2_g1_i1	2_TRINITY_DN151046_c0_g1_i1	15	31
1_TRINITY_DN174721_c2_g1_i1	2_TRINITY_DN248782_c0_g1_i1	16	29
1_TRINITY_DN174721_c2_g1_i1	2_TRINITY_DN97579_c0_g1_i1	17	31
1_TRINITY_DN174853_c0_g1_i1	2_TRINITY_DN101677_c0_g1_i1	15	31
1_TRINITY_DN174853_c0_g1_i1	2_TRINITY_DN109505_c1_g1_i1	16	31
1_TRINITY_DN174853_c0_g1_i1	2_TRINITY_DN151046_c0_g1_i1	16	30
1_TRINITY_DN174853_c0_g1_i1	2_TRINITY_DN248782_c0_g1_i1	13	28
1_TRINITY_DN174853_c0_g1_i1	2_TRINITY_DN97579_c0_g1_i1	13	27
1_TRINITY_DN175107_c3_g1_i2	2_TRINITY_DN101677_c0_g1_i1	12	26
1_TRINITY_DN175107_c3_g1_i2	2_TRINITY_DN109505_c1_g1_i1	10	22
1_TRINITY_DN175107_c3_g1_i2	2_TRINITY_DN151046_c0_g1_i1	10	22
1_TRINITY_DN175107_c3_g1_i2	2_TRINITY_DN248782_c0_g1_i1	9	20
1_TRINITY_DN175107_c3_g1_i2	2_TRINITY_DN97579_c0_g1_i1	10	21
1_TRINITY_DN176493_c0_g2_i1	2_TRINITY_DN101677_c0_g1_i1	15	33
1_TRINITY_DN176493_c0_g2_i1	2_TRINITY_DN109505_c1_g1_i1	15	31
1_TRINITY_DN176493_c0_g2_i1	2_TRINITY_DN151046_c0_g1_i1	14	31
1_TRINITY_DN176493_c0_g2_i1	2_TRINITY_DN248782_c0_g1_i1	16	31
1_TRINITY_DN176493_c0_g2_i1	2_TRINITY_DN97579_c0_g1_i1	14	30
1_TRINITY_DN178565_c0_g4_i1	2_TRINITY_DN101677_c0_g1_i1	16	37
1_TRINITY_DN178565_c0_g4_i1	2_TRINITY_DN109505_c1_g1_i1	19	33
1_TRINITY_DN178565_c0_g4_i1	2_TRINITY_DN151046_c0_g1_i1	15	33
1_TRINITY_DN178565_c0_g4_i1	2_TRINITY_DN248782_c0_g1_i1	17	29
1_TRINITY_DN178565_c0_g4_i1	2_TRINITY_DN97579_c0_g1_i1	16	31
1_TRINITY_DN178934_c0_g2_i7	2_TRINITY_DN101677_c0_g1_i1	17	34
1_TRINITY_DN178934_c0_g2_i7	2_TRINITY_DN109505_c1_g1_i1	12	27
1_TRINITY_DN178934_c0_g2_i7	2_TRINITY_DN151046_c0_g1_i1	14	32
1_TRINITY_DN178934_c0_g2_i7	2_TRINITY_DN248782_c0_g1_i1	13	27
1_TRINITY_DN178934_c0_g2_i7	2_TRINITY_DN97579_c0_g1_i1	13	28
1_TRINITY_DN179851_c1_g5_i2	2_TRINITY_DN101677_c0_g1_i1	17	36
1_TRINITY_DN179851_c1_g5_i2	2_TRINITY_DN109505_c1_g1_i1	15	28
1_TRINITY_DN179851_c1_g5_i2	2_TRINITY_DN151046_c0_g1_i1	15	31
1_TRINITY_DN179851_c1_g5_i2	2_TRINITY_DN248782_c0_g1_i1	13	27
1_TRINITY_DN179851_c1_g5_i2	2_TRINITY_DN97579_c0_g1_i1	13	29
1_TRINITY_DN181162_c0_g2_i1	2_TRINITY_DN101677_c0_g1_i1	18	35
1_TRINITY_DN181162_c0_g2_i1	2_TRINITY_DN109505_c1_g1_i1	19	37
1_TRINITY_DN181162_c0_g2_i1	2_TRINITY_DN151046_c0_g1_i1	18	39
1_TRINITY_DN181162_c0_g2_i1	2_TRINITY_DN248782_c0_g1_i1	17	36
1_TRINITY_DN181162_c0_g2_i1	2_TRINITY_DN97579_c0_g1_i1	14	33
1_TRINITY_DN182323_c1_g7_i7	2_TRINITY_DN101677_c0_g1_i1	15	32
1_TRINITY_DN182323_c1_g7_i7	2_TRINITY_DN109505_c1_g1_i1	15	29
1_TRINITY_DN182323_c1_g7_i7	2_TRINITY_DN151046_c0_g1_i1	15	31
1_TRINITY_DN182323_c1_g7_i7	2_TRINITY_DN248782_c0_g1_i1	15	27
1_TRINITY_DN182323_c1_g7_i7	2_TRINITY_DN97579_c0_g1_i1	17	34
1_TRINITY_DN186503_c2_g1_i1	2_TRINITY_DN101677_c0_g1_i1	11	26
1_TRINITY_DN186503_c2_g1_i1	2_TRINITY_DN109505_c1_g1_i1	11	24
1_TRINITY_DN186503_c2_g1_i1	2_TRINITY_DN151046_c0_g1_i1	11	25
1_TRINITY_DN186503_c2_g1_i1	2_TRINITY_DN248782_c0_g1_i1	10	23
1_TRINITY_DN186503_c2_g1_i1	2_TRINITY_DN97579_c0_g1_i1	11	23
1 vs. 2	Mean	14.625	30.5083
	Standard deviation	2.26431	3.95775
1_TRINITY_DN148436_c0_g1_i1	3_TRINITY_DN108712_c1_g1_i1	9	24
1_TRINITY_DN148436_c0_g1_i1	3_TRINITY_DN153617_c0_g2_i2	9	23
1_TRINITY_DN148436_c0_g1_i1	3_TRINITY_DN170202_c1_g1_i2	9	22
1_TRINITY_DN148436_c0_g1_i1	3_TRINITY_DN184913_c1_g2_i6	7	15
1_TRINITY_DN160372_c0_g2_i1	3_TRINITY_DN108712_c1_g1_i1	8	17
1_TRINITY_DN160372_c0_g2_i1	3_TRINITY_DN153617_c0_g2_i2	6	17
1_TRINITY_DN160372_c0_g2_i1	3_TRINITY_DN170202_c1_g1_i2	7	18
1_TRINITY_DN160372_c0_g2_i1	3_TRINITY_DN184913_c1_g2_i6	5	13
1_TRINITY_DN162010_c0_g1_i1	3_TRINITY_DN108712_c1_g1_i1	7	20
1_TRINITY_DN162010_c0_g1_i1	3_TRINITY_DN153617_c0_g2_i2	8	18
1_TRINITY_DN162010_c0_g1_i1	3_TRINITY_DN170202_c1_g1_i2	9	18
1_TRINITY_DN162010_c0_g1_i1	3_TRINITY_DN184913_c1_g2_i6	6	14
1_TRINITY_DN164204_c0_g2_i1	3_TRINITY_DN108712_c1_g1_i1	12	23
1_TRINITY_DN164204_c0_g2_i1	3_TRINITY_DN153617_c0_g2_i2	9	22
1_TRINITY_DN164204_c0_g2_i1	3_TRINITY_DN170202_c1_g1_i2	10	24
1_TRINITY_DN164204_c0_g2_i1	3_TRINITY_DN184913_c1_g2_i6	7	15
1_TRINITY_DN165100_c0_g1_i1	3_TRINITY_DN108712_c1_g1_i1	11	25
1_TRINITY_DN165100_c0_g1_i1	3_TRINITY_DN153617_c0_g2_i2	10	24
1_TRINITY_DN165100_c0_g1_i1	3_TRINITY_DN170202_c1_g1_i2	12	26
1_TRINITY_DN165100_c0_g1_i1	3_TRINITY_DN184913_c1_g2_i6	7	16
1_TRINITY_DN168039_c0_g1_i2	3_TRINITY_DN108712_c1_g1_i1	10	25
1_TRINITY_DN168039_c0_g1_i2	3_TRINITY_DN153617_c0_g2_i2	11	24
1_TRINITY_DN168039_c0_g1_i2	3_TRINITY_DN170202_c1_g1_i2	10	23
1_TRINITY_DN168039_c0_g1_i2	3_TRINITY_DN184913_c1_g2_i6	7	15
1_TRINITY_DN168321_c1_g3_i1	3_TRINITY_DN108712_c1_g1_i1	10	23
1_TRINITY_DN168321_c1_g3_i1	3_TRINITY_DN153617_c0_g2_i2	8	23
1_TRINITY_DN168321_c1_g3_i1	3_TRINITY_DN170202_c1_g1_i2	10	22
1_TRINITY_DN168321_c1_g3_i1	3_TRINITY_DN184913_c1_g2_i6	7	16
1_TRINITY_DN169459_c1_g1_i1	3_TRINITY_DN108712_c1_g1_i1	11	21
1_TRINITY_DN169459_c1_g1_i1	3_TRINITY_DN153617_c0_g2_i2	9	22
1_TRINITY_DN169459_c1_g1_i1	3_TRINITY_DN170202_c1_g1_i2	9	20
1_TRINITY_DN169459_c1_g1_i1	3_TRINITY_DN184913_c1_g2_i6	7	15
1_TRINITY_DN170998_c0_g1_i1	3_TRINITY_DN108712_c1_g1_i1	11	23
1_TRINITY_DN170998_c0_g1_i1	3_TRINITY_DN153617_c0_g2_i2	10	22
1_TRINITY_DN170998_c0_g1_i1	3_TRINITY_DN170202_c1_g1_i2	9	21
1_TRINITY_DN170998_c0_g1_i1	3_TRINITY_DN184913_c1_g2_i6	7	15
1_TRINITY_DN171647_c0_g1_i2	3_TRINITY_DN108712_c1_g1_i1	8	22
1_TRINITY_DN171647_c0_g1_i2	3_TRINITY_DN153617_c0_g2_i2	9	22
1_TRINITY_DN171647_c0_g1_i2	3_TRINITY_DN170202_c1_g1_i2	9	22
1_TRINITY_DN171647_c0_g1_i2	3_TRINITY_DN184913_c1_g2_i6	7	15
1_TRINITY_DN172053_c0_g1_i1	3_TRINITY_DN108712_c1_g1_i1	7	18
1_TRINITY_DN172053_c0_g1_i1	3_TRINITY_DN153617_c0_g2_i2	7	17
1_TRINITY_DN172053_c0_g1_i1	3_TRINITY_DN170202_c1_g1_i2	8	18
1_TRINITY_DN172053_c0_g1_i1	3_TRINITY_DN184913_c1_g2_i6	5	13
1_TRINITY_DN173209_c0_g1_i1	3_TRINITY_DN108712_c1_g1_i1	11	27
1_TRINITY_DN173209_c0_g1_i1	3_TRINITY_DN153617_c0_g2_i2	11	23
1_TRINITY_DN173209_c0_g1_i1	3_TRINITY_DN170202_c1_g1_i2	11	23
1_TRINITY_DN173209_c0_g1_i1	3_TRINITY_DN184913_c1_g2_i6	7	17
1_TRINITY_DN173521_c0_g2_i1	3_TRINITY_DN108712_c1_g1_i1	9	23
1_TRINITY_DN173521_c0_g2_i1	3_TRINITY_DN153617_c0_g2_i2	10	21
1_TRINITY_DN173521_c0_g2_i1	3_TRINITY_DN170202_c1_g1_i2	9	21
1_TRINITY_DN173521_c0_g2_i1	3_TRINITY_DN184913_c1_g2_i6	6	14
1_TRINITY_DN173654_c0_g1_i1	3_TRINITY_DN108712_c1_g1_i1	12	26
1_TRINITY_DN173654_c0_g1_i1	3_TRINITY_DN153617_c0_g2_i2	10	24
1_TRINITY_DN173654_c0_g1_i1	3_TRINITY_DN170202_c1_g1_i2	12	25
1_TRINITY_DN173654_c0_g1_i1	3_TRINITY_DN184913_c1_g2_i6	9	17
1_TRINITY_DN174721_c2_g1_i1	3_TRINITY_DN108712_c1_g1_i1	10	22
1_TRINITY_DN174721_c2_g1_i1	3_TRINITY_DN153617_c0_g2_i2	9	21
1_TRINITY_DN174721_c2_g1_i1	3_TRINITY_DN170202_c1_g1_i2	11	21
1_TRINITY_DN174721_c2_g1_i1	3_TRINITY_DN184913_c1_g2_i6	6	14
1_TRINITY_DN174853_c0_g1_i1	3_TRINITY_DN108712_c1_g1_i1	10	22
1_TRINITY_DN174853_c0_g1_i1	3_TRINITY_DN153617_c0_g2_i2	9	21
1_TRINITY_DN174853_c0_g1_i1	3_TRINITY_DN170202_c1_g1_i2	10	22
1_TRINITY_DN174853_c0_g1_i1	3_TRINITY_DN184913_c1_g2_i6	6	14
1_TRINITY_DN175107_c3_g1_i2	3_TRINITY_DN108712_c1_g1_i1	7	17
1_TRINITY_DN175107_c3_g1_i2	3_TRINITY_DN153617_c0_g2_i2	7	17
1_TRINITY_DN175107_c3_g1_i2	3_TRINITY_DN170202_c1_g1_i2	7	17
1_TRINITY_DN175107_c3_g1_i2	3_TRINITY_DN184913_c1_g2_i6	5	12
1_TRINITY_DN176493_c0_g2_i1	3_TRINITY_DN108712_c1_g1_i1	9	24
1_TRINITY_DN176493_c0_g2_i1	3_TRINITY_DN153617_c0_g2_i2	8	21
1_TRINITY_DN176493_c0_g2_i1	3_TRINITY_DN170202_c1_g1_i2	8	20
1_TRINITY_DN176493_c0_g2_i1	3_TRINITY_DN184913_c1_g2_i6	6	16
1_TRINITY_DN178565_c0_g4_i1	3_TRINITY_DN108712_c1_g1_i1	11	23
1_TRINITY_DN178565_c0_g4_i1	3_TRINITY_DN153617_c0_g2_i2	10	20
1_TRINITY_DN178565_c0_g4_i1	3_TRINITY_DN170202_c1_g1_i2	11	21
1_TRINITY_DN178565_c0_g4_i1	3_TRINITY_DN184913_c1_g2_i6	7	14
1_TRINITY_DN178934_c0_g2_i7	3_TRINITY_DN108712_c1_g1_i1	9	23
1_TRINITY_DN178934_c0_g2_i7	3_TRINITY_DN153617_c0_g2_i2	8	21
1_TRINITY_DN178934_c0_g2_i7	3_TRINITY_DN170202_c1_g1_i2	10	22
1_TRINITY_DN178934_c0_g2_i7	3_TRINITY_DN184913_c1_g2_i6	7	14
1_TRINITY_DN179851_c1_g5_i2	3_TRINITY_DN108712_c1_g1_i1	10	24
1_TRINITY_DN179851_c1_g5_i2	3_TRINITY_DN153617_c0_g2_i2	9	20
1_TRINITY_DN179851_c1_g5_i2	3_TRINITY_DN170202_c1_g1_i2	10	22
1_TRINITY_DN179851_c1_g5_i2	3_TRINITY_DN184913_c1_g2_i6	7	14
1_TRINITY_DN181162_c0_g2_i1	3_TRINITY_DN108712_c1_g1_i1	12	26
1_TRINITY_DN181162_c0_g2_i1	3_TRINITY_DN153617_c0_g2_i2	11	25
1_TRINITY_DN181162_c0_g2_i1	3_TRINITY_DN170202_c1_g1_i2	12	25
1_TRINITY_DN181162_c0_g2_i1	3_TRINITY_DN184913_c1_g2_i6	7	16
1_TRINITY_DN182323_c1_g7_i7	3_TRINITY_DN108712_c1_g1_i1	8	19
1_TRINITY_DN182323_c1_g7_i7	3_TRINITY_DN153617_c0_g2_i2	8	19
1_TRINITY_DN182323_c1_g7_i7	3_TRINITY_DN170202_c1_g1_i2	9	19
1_TRINITY_DN182323_c1_g7_i7	3_TRINITY_DN184913_c1_g2_i6	6	13
1_TRINITY_DN186503_c2_g1_i1	3_TRINITY_DN108712_c1_g1_i1	7	18
1_TRINITY_DN186503_c2_g1_i1	3_TRINITY_DN153617_c0_g2_i2	6	17
1_TRINITY_DN186503_c2_g1_i1	3_TRINITY_DN170202_c1_g1_i2	6	16
1_TRINITY_DN186503_c2_g1_i1	3_TRINITY_DN184913_c1_g2_i6	4	11
1 vs. 3	Mean	8.58333	19.7396
	Standard deviation	1.90659	3.88044
2_TRINITY_DN101677_c0_g1_i1	3_TRINITY_DN108712_c1_g1_i1	9	24
2_TRINITY_DN101677_c0_g1_i1	3_TRINITY_DN153617_c0_g2_i2	10	21
2_TRINITY_DN101677_c0_g1_i1	3_TRINITY_DN170202_c1_g1_i2	10	23
2_TRINITY_DN101677_c0_g1_i1	3_TRINITY_DN184913_c1_g2_i6	6	14
2_TRINITY_DN109505_c1_g1_i1	3_TRINITY_DN108712_c1_g1_i1	11	24
2_TRINITY_DN109505_c1_g1_i1	3_TRINITY_DN153617_c0_g2_i2	9	21
2_TRINITY_DN109505_c1_g1_i1	3_TRINITY_DN170202_c1_g1_i2	10	24
2_TRINITY_DN109505_c1_g1_i1	3_TRINITY_DN184913_c1_g2_i6	6	15
2_TRINITY_DN151046_c0_g1_i1	3_TRINITY_DN108712_c1_g1_i1	12	25
2_TRINITY_DN151046_c0_g1_i1	3_TRINITY_DN153617_c0_g2_i2	10	23
2_TRINITY_DN151046_c0_g1_i1	3_TRINITY_DN170202_c1_g1_i2	11	26
2_TRINITY_DN151046_c0_g1_i1	3_TRINITY_DN184913_c1_g2_i6	8	16
2_TRINITY_DN248782_c0_g1_i1	3_TRINITY_DN108712_c1_g1_i1	12	26
2_TRINITY_DN248782_c0_g1_i1	3_TRINITY_DN153617_c0_g2_i2	10	23
2_TRINITY_DN248782_c0_g1_i1	3_TRINITY_DN170202_c1_g1_i2	10	24
2_TRINITY_DN248782_c0_g1_i1	3_TRINITY_DN184913_c1_g2_i6	7	16
2_TRINITY_DN97579_c0_g1_i1	3_TRINITY_DN108712_c1_g1_i1	10	23
2_TRINITY_DN97579_c0_g1_i1	3_TRINITY_DN153617_c0_g2_i2	9	19
2_TRINITY_DN97579_c0_g1_i1	3_TRINITY_DN170202_c1_g1_i2	11	22
2_TRINITY_DN97579_c0_g1_i1	3_TRINITY_DN184913_c1_g2_i6	6	13
2 vs. 3	Mean	9.35	21.1
	Standard deviation	1.87153	4.11544
1_TRINITY_DN148436_c0_g1_i1	4_TRINITY_DN113016_c0_g1_i1	11	27
1_TRINITY_DN148436_c0_g1_i1	4_TRINITY_DN136881_c0_g3_i1	13	32
1_TRINITY_DN148436_c0_g1_i1	4_TRINITY_DN149306_c0_g2_i1	13	31
1_TRINITY_DN148436_c0_g1_i1	4_TRINITY_DN159040_c0_g1_i1	12	27
1_TRINITY_DN148436_c0_g1_i1	4_TRINITY_DN169625_c1_g2_i1	13	29
1_TRINITY_DN148436_c0_g1_i1	4_TRINITY_DN170522_c0_g2_i1	12	27
1_TRINITY_DN148436_c0_g1_i1	4_TRINITY_DN172862_c0_g1_i1	12	27
1_TRINITY_DN148436_c0_g1_i1	4_TRINITY_DN177453_c0_g1_i1	14	29
1_TRINITY_DN160372_c0_g2_i1	4_TRINITY_DN113016_c0_g1_i1	9	22
1_TRINITY_DN160372_c0_g2_i1	4_TRINITY_DN136881_c0_g3_i1	11	23
1_TRINITY_DN160372_c0_g2_i1	4_TRINITY_DN149306_c0_g2_i1	10	23
1_TRINITY_DN160372_c0_g2_i1	4_TRINITY_DN159040_c0_g1_i1	7	19
1_TRINITY_DN160372_c0_g2_i1	4_TRINITY_DN169625_c1_g2_i1	10	22
1_TRINITY_DN160372_c0_g2_i1	4_TRINITY_DN170522_c0_g2_i1	7	20
1_TRINITY_DN160372_c0_g2_i1	4_TRINITY_DN172862_c0_g1_i1	8	20
1_TRINITY_DN160372_c0_g2_i1	4_TRINITY_DN177453_c0_g1_i1	10	23
1_TRINITY_DN162010_c0_g1_i1	4_TRINITY_DN113016_c0_g1_i1	10	25
1_TRINITY_DN162010_c0_g1_i1	4_TRINITY_DN136881_c0_g3_i1	12	29
1_TRINITY_DN162010_c0_g1_i1	4_TRINITY_DN149306_c0_g2_i1	12	24
1_TRINITY_DN162010_c0_g1_i1	4_TRINITY_DN159040_c0_g1_i1	11	23
1_TRINITY_DN162010_c0_g1_i1	4_TRINITY_DN169625_c1_g2_i1	11	26
1_TRINITY_DN162010_c0_g1_i1	4_TRINITY_DN170522_c0_g2_i1	12	26
1_TRINITY_DN162010_c0_g1_i1	4_TRINITY_DN172862_c0_g1_i1	10	26
1_TRINITY_DN162010_c0_g1_i1	4_TRINITY_DN177453_c0_g1_i1	12	27
1_TRINITY_DN164204_c0_g2_i1	4_TRINITY_DN113016_c0_g1_i1	13	30
1_TRINITY_DN164204_c0_g2_i1	4_TRINITY_DN136881_c0_g3_i1	14	31
1_TRINITY_DN164204_c0_g2_i1	4_TRINITY_DN149306_c0_g2_i1	16	33
1_TRINITY_DN164204_c0_g2_i1	4_TRINITY_DN159040_c0_g1_i1	13	26
1_TRINITY_DN164204_c0_g2_i1	4_TRINITY_DN169625_c1_g2_i1	13	32
1_TRINITY_DN164204_c0_g2_i1	4_TRINITY_DN170522_c0_g2_i1	11	28
1_TRINITY_DN164204_c0_g2_i1	4_TRINITY_DN172862_c0_g1_i1	13	28
1_TRINITY_DN164204_c0_g2_i1	4_TRINITY_DN177453_c0_g1_i1	13	30
1_TRINITY_DN165100_c0_g1_i1	4_TRINITY_DN113016_c0_g1_i1	15	31
1_TRINITY_DN165100_c0_g1_i1	4_TRINITY_DN136881_c0_g3_i1	14	34
1_TRINITY_DN165100_c0_g1_i1	4_TRINITY_DN149306_c0_g2_i1	13	31
1_TRINITY_DN165100_c0_g1_i1	4_TRINITY_DN159040_c0_g1_i1	12	25
1_TRINITY_DN165100_c0_g1_i1	4_TRINITY_DN169625_c1_g2_i1	14	31
1_TRINITY_DN165100_c0_g1_i1	4_TRINITY_DN170522_c0_g2_i1	12	30
1_TRINITY_DN165100_c0_g1_i1	4_TRINITY_DN172862_c0_g1_i1	13	30
1_TRINITY_DN165100_c0_g1_i1	4_TRINITY_DN177453_c0_g1_i1	14	34
1_TRINITY_DN168039_c0_g1_i2	4_TRINITY_DN113016_c0_g1_i1	14	32
1_TRINITY_DN168039_c0_g1_i2	4_TRINITY_DN136881_c0_g3_i1	15	33
1_TRINITY_DN168039_c0_g1_i2	4_TRINITY_DN149306_c0_g2_i1	14	34
1_TRINITY_DN168039_c0_g1_i2	4_TRINITY_DN159040_c0_g1_i1	12	28
1_TRINITY_DN168039_c0_g1_i2	4_TRINITY_DN169625_c1_g2_i1	12	33
1_TRINITY_DN168039_c0_g1_i2	4_TRINITY_DN170522_c0_g2_i1	12	32
1_TRINITY_DN168039_c0_g1_i2	4_TRINITY_DN172862_c0_g1_i1	14	32
1_TRINITY_DN168039_c0_g1_i2	4_TRINITY_DN177453_c0_g1_i1	14	32
1_TRINITY_DN168321_c1_g3_i1	4_TRINITY_DN113016_c0_g1_i1	11	28
1_TRINITY_DN168321_c1_g3_i1	4_TRINITY_DN136881_c0_g3_i1	11	33
1_TRINITY_DN168321_c1_g3_i1	4_TRINITY_DN149306_c0_g2_i1	14	31
1_TRINITY_DN168321_c1_g3_i1	4_TRINITY_DN159040_c0_g1_i1	13	28
1_TRINITY_DN168321_c1_g3_i1	4_TRINITY_DN169625_c1_g2_i1	14	30
1_TRINITY_DN168321_c1_g3_i1	4_TRINITY_DN170522_c0_g2_i1	13	26
1_TRINITY_DN168321_c1_g3_i1	4_TRINITY_DN172862_c0_g1_i1	12	29
1_TRINITY_DN168321_c1_g3_i1	4_TRINITY_DN177453_c0_g1_i1	14	30
1_TRINITY_DN169459_c1_g1_i1	4_TRINITY_DN113016_c0_g1_i1	10	27
1_TRINITY_DN169459_c1_g1_i1	4_TRINITY_DN136881_c0_g3_i1	11	31
1_TRINITY_DN169459_c1_g1_i1	4_TRINITY_DN149306_c0_g2_i1	11	30
1_TRINITY_DN169459_c1_g1_i1	4_TRINITY_DN159040_c0_g1_i1	13	27
1_TRINITY_DN169459_c1_g1_i1	4_TRINITY_DN169625_c1_g2_i1	11	29
1_TRINITY_DN169459_c1_g1_i1	4_TRINITY_DN170522_c0_g2_i1	9	24
1_TRINITY_DN169459_c1_g1_i1	4_TRINITY_DN172862_c0_g1_i1	10	25
1_TRINITY_DN169459_c1_g1_i1	4_TRINITY_DN177453_c0_g1_i1	11	28
1_TRINITY_DN170998_c0_g1_i1	4_TRINITY_DN113016_c0_g1_i1	13	30
1_TRINITY_DN170998_c0_g1_i1	4_TRINITY_DN136881_c0_g3_i1	11	29
1_TRINITY_DN170998_c0_g1_i1	4_TRINITY_DN149306_c0_g2_i1	13	31
1_TRINITY_DN170998_c0_g1_i1	4_TRINITY_DN159040_c0_g1_i1	9	23
1_TRINITY_DN170998_c0_g1_i1	4_TRINITY_DN169625_c1_g2_i1	14	30
1_TRINITY_DN170998_c0_g1_i1	4_TRINITY_DN170522_c0_g2_i1	12	29
1_TRINITY_DN170998_c0_g1_i1	4_TRINITY_DN172862_c0_g1_i1	12	29
1_TRINITY_DN170998_c0_g1_i1	4_TRINITY_DN177453_c0_g1_i1	14	35
1_TRINITY_DN171647_c0_g1_i2	4_TRINITY_DN113016_c0_g1_i1	12	28
1_TRINITY_DN171647_c0_g1_i2	4_TRINITY_DN136881_c0_g3_i1	12	30
1_TRINITY_DN171647_c0_g1_i2	4_TRINITY_DN149306_c0_g2_i1	12	27
1_TRINITY_DN171647_c0_g1_i2	4_TRINITY_DN159040_c0_g1_i1	11	24
1_TRINITY_DN171647_c0_g1_i2	4_TRINITY_DN169625_c1_g2_i1	12	28
1_TRINITY_DN171647_c0_g1_i2	4_TRINITY_DN170522_c0_g2_i1	11	25
1_TRINITY_DN171647_c0_g1_i2	4_TRINITY_DN172862_c0_g1_i1	11	25
1_TRINITY_DN171647_c0_g1_i2	4_TRINITY_DN177453_c0_g1_i1	12	28
1_TRINITY_DN172053_c0_g1_i1	4_TRINITY_DN113016_c0_g1_i1	11	24
1_TRINITY_DN172053_c0_g1_i1	4_TRINITY_DN136881_c0_g3_i1	11	25
1_TRINITY_DN172053_c0_g1_i1	4_TRINITY_DN149306_c0_g2_i1	11	24
1_TRINITY_DN172053_c0_g1_i1	4_TRINITY_DN159040_c0_g1_i1	10	21
1_TRINITY_DN172053_c0_g1_i1	4_TRINITY_DN169625_c1_g2_i1	11	24
1_TRINITY_DN172053_c0_g1_i1	4_TRINITY_DN170522_c0_g2_i1	11	26
1_TRINITY_DN172053_c0_g1_i1	4_TRINITY_DN172862_c0_g1_i1	10	22
1_TRINITY_DN172053_c0_g1_i1	4_TRINITY_DN177453_c0_g1_i1	13	27
1_TRINITY_DN173209_c0_g1_i1	4_TRINITY_DN113016_c0_g1_i1	13	33
1_TRINITY_DN173209_c0_g1_i1	4_TRINITY_DN136881_c0_g3_i1	13	32
1_TRINITY_DN173209_c0_g1_i1	4_TRINITY_DN149306_c0_g2_i1	13	32
1_TRINITY_DN173209_c0_g1_i1	4_TRINITY_DN159040_c0_g1_i1	11	25
1_TRINITY_DN173209_c0_g1_i1	4_TRINITY_DN169625_c1_g2_i1	12	32
1_TRINITY_DN173209_c0_g1_i1	4_TRINITY_DN170522_c0_g2_i1	9	30
1_TRINITY_DN173209_c0_g1_i1	4_TRINITY_DN172862_c0_g1_i1	13	29
1_TRINITY_DN173209_c0_g1_i1	4_TRINITY_DN177453_c0_g1_i1	14	35
1_TRINITY_DN173521_c0_g2_i1	4_TRINITY_DN113016_c0_g1_i1	12	28
1_TRINITY_DN173521_c0_g2_i1	4_TRINITY_DN136881_c0_g3_i1	15	31
1_TRINITY_DN173521_c0_g2_i1	4_TRINITY_DN149306_c0_g2_i1	14	30
1_TRINITY_DN173521_c0_g2_i1	4_TRINITY_DN159040_c0_g1_i1	14	25
1_TRINITY_DN173521_c0_g2_i1	4_TRINITY_DN169625_c1_g2_i1	14	31
1_TRINITY_DN173521_c0_g2_i1	4_TRINITY_DN170522_c0_g2_i1	14	30
1_TRINITY_DN173521_c0_g2_i1	4_TRINITY_DN172862_c0_g1_i1	11	27
1_TRINITY_DN173521_c0_g2_i1	4_TRINITY_DN177453_c0_g1_i1	12	27
1_TRINITY_DN173654_c0_g1_i1	4_TRINITY_DN113016_c0_g1_i1	14	30
1_TRINITY_DN173654_c0_g1_i1	4_TRINITY_DN136881_c0_g3_i1	13	32
1_TRINITY_DN173654_c0_g1_i1	4_TRINITY_DN149306_c0_g2_i1	14	31
1_TRINITY_DN173654_c0_g1_i1	4_TRINITY_DN159040_c0_g1_i1	13	26
1_TRINITY_DN173654_c0_g1_i1	4_TRINITY_DN169625_c1_g2_i1	14	30
1_TRINITY_DN173654_c0_g1_i1	4_TRINITY_DN170522_c0_g2_i1	11	26
1_TRINITY_DN173654_c0_g1_i1	4_TRINITY_DN172862_c0_g1_i1	14	30
1_TRINITY_DN173654_c0_g1_i1	4_TRINITY_DN177453_c0_g1_i1	13	29
1_TRINITY_DN174721_c2_g1_i1	4_TRINITY_DN113016_c0_g1_i1	12	28
1_TRINITY_DN174721_c2_g1_i1	4_TRINITY_DN136881_c0_g3_i1	15	30
1_TRINITY_DN174721_c2_g1_i1	4_TRINITY_DN149306_c0_g2_i1	13	28
1_TRINITY_DN174721_c2_g1_i1	4_TRINITY_DN159040_c0_g1_i1	13	25
1_TRINITY_DN174721_c2_g1_i1	4_TRINITY_DN169625_c1_g2_i1	12	28
1_TRINITY_DN174721_c2_g1_i1	4_TRINITY_DN170522_c0_g2_i1	12	26
1_TRINITY_DN174721_c2_g1_i1	4_TRINITY_DN172862_c0_g1_i1	13	28
1_TRINITY_DN174721_c2_g1_i1	4_TRINITY_DN177453_c0_g1_i1	15	29
1_TRINITY_DN174853_c0_g1_i1	4_TRINITY_DN113016_c0_g1_i1	11	26
1_TRINITY_DN174853_c0_g1_i1	4_TRINITY_DN136881_c0_g3_i1	11	28
1_TRINITY_DN174853_c0_g1_i1	4_TRINITY_DN149306_c0_g2_i1	12	28
1_TRINITY_DN174853_c0_g1_i1	4_TRINITY_DN159040_c0_g1_i1	11	23
1_TRINITY_DN174853_c0_g1_i1	4_TRINITY_DN169625_c1_g2_i1	11	27
1_TRINITY_DN174853_c0_g1_i1	4_TRINITY_DN170522_c0_g2_i1	10	25
1_TRINITY_DN174853_c0_g1_i1	4_TRINITY_DN172862_c0_g1_i1	9	26
1_TRINITY_DN174853_c0_g1_i1	4_TRINITY_DN177453_c0_g1_i1	11	26
1_TRINITY_DN175107_c3_g1_i2	4_TRINITY_DN113016_c0_g1_i1	8	20
1_TRINITY_DN175107_c3_g1_i2	4_TRINITY_DN136881_c0_g3_i1	10	22
1_TRINITY_DN175107_c3_g1_i2	4_TRINITY_DN149306_c0_g2_i1	9	22
1_TRINITY_DN175107_c3_g1_i2	4_TRINITY_DN159040_c0_g1_i1	7	17
1_TRINITY_DN175107_c3_g1_i2	4_TRINITY_DN169625_c1_g2_i1	9	21
1_TRINITY_DN175107_c3_g1_i2	4_TRINITY_DN170522_c0_g2_i1	6	19
1_TRINITY_DN175107_c3_g1_i2	4_TRINITY_DN172862_c0_g1_i1	8	20
1_TRINITY_DN175107_c3_g1_i2	4_TRINITY_DN177453_c0_g1_i1	8	22
1_TRINITY_DN176493_c0_g2_i1	4_TRINITY_DN113016_c0_g1_i1	13	27
1_TRINITY_DN176493_c0_g2_i1	4_TRINITY_DN136881_c0_g3_i1	11	29
1_TRINITY_DN176493_c0_g2_i1	4_TRINITY_DN149306_c0_g2_i1	15	29
1_TRINITY_DN176493_c0_g2_i1	4_TRINITY_DN159040_c0_g1_i1	12	25
1_TRINITY_DN176493_c0_g2_i1	4_TRINITY_DN169625_c1_g2_i1	13	28
1_TRINITY_DN176493_c0_g2_i1	4_TRINITY_DN170522_c0_g2_i1	9	25
1_TRINITY_DN176493_c0_g2_i1	4_TRINITY_DN172862_c0_g1_i1	12	27
1_TRINITY_DN176493_c0_g2_i1	4_TRINITY_DN177453_c0_g1_i1	13	31
1_TRINITY_DN178565_c0_g4_i1	4_TRINITY_DN113016_c0_g1_i1	12	30
1_TRINITY_DN178565_c0_g4_i1	4_TRINITY_DN136881_c0_g3_i1	14	31
1_TRINITY_DN178565_c0_g4_i1	4_TRINITY_DN149306_c0_g2_i1	14	31
1_TRINITY_DN178565_c0_g4_i1	4_TRINITY_DN159040_c0_g1_i1	13	26
1_TRINITY_DN178565_c0_g4_i1	4_TRINITY_DN169625_c1_g2_i1	13	31
1_TRINITY_DN178565_c0_g4_i1	4_TRINITY_DN170522_c0_g2_i1	13	27
1_TRINITY_DN178565_c0_g4_i1	4_TRINITY_DN172862_c0_g1_i1	14	30
1_TRINITY_DN178565_c0_g4_i1	4_TRINITY_DN177453_c0_g1_i1	14	29
1_TRINITY_DN178934_c0_g2_i7	4_TRINITY_DN113016_c0_g1_i1	9	26
1_TRINITY_DN178934_c0_g2_i7	4_TRINITY_DN136881_c0_g3_i1	12	28
1_TRINITY_DN178934_c0_g2_i7	4_TRINITY_DN149306_c0_g2_i1	11	29
1_TRINITY_DN178934_c0_g2_i7	4_TRINITY_DN159040_c0_g1_i1	11	24
1_TRINITY_DN178934_c0_g2_i7	4_TRINITY_DN169625_c1_g2_i1	10	28
1_TRINITY_DN178934_c0_g2_i7	4_TRINITY_DN170522_c0_g2_i1	10	23
1_TRINITY_DN178934_c0_g2_i7	4_TRINITY_DN172862_c0_g1_i1	10	25
1_TRINITY_DN178934_c0_g2_i7	4_TRINITY_DN177453_c0_g1_i1	13	30
1_TRINITY_DN179851_c1_g5_i2	4_TRINITY_DN113016_c0_g1_i1	12	29
1_TRINITY_DN179851_c1_g5_i2	4_TRINITY_DN136881_c0_g3_i1	13	29
1_TRINITY_DN179851_c1_g5_i2	4_TRINITY_DN149306_c0_g2_i1	13	29
1_TRINITY_DN179851_c1_g5_i2	4_TRINITY_DN159040_c0_g1_i1	14	25
1_TRINITY_DN179851_c1_g5_i2	4_TRINITY_DN169625_c1_g2_i1	12	30
1_TRINITY_DN179851_c1_g5_i2	4_TRINITY_DN170522_c0_g2_i1	10	26
1_TRINITY_DN179851_c1_g5_i2	4_TRINITY_DN172862_c0_g1_i1	12	27
1_TRINITY_DN179851_c1_g5_i2	4_TRINITY_DN177453_c0_g1_i1	11	27
1_TRINITY_DN181162_c0_g2_i1	4_TRINITY_DN113016_c0_g1_i1	16	34
1_TRINITY_DN181162_c0_g2_i1	4_TRINITY_DN136881_c0_g3_i1	15	35
1_TRINITY_DN181162_c0_g2_i1	4_TRINITY_DN149306_c0_g2_i1	15	34
1_TRINITY_DN181162_c0_g2_i1	4_TRINITY_DN159040_c0_g1_i1	12	27
1_TRINITY_DN181162_c0_g2_i1	4_TRINITY_DN169625_c1_g2_i1	14	33
1_TRINITY_DN181162_c0_g2_i1	4_TRINITY_DN170522_c0_g2_i1	15	30
1_TRINITY_DN181162_c0_g2_i1	4_TRINITY_DN172862_c0_g1_i1	13	30
1_TRINITY_DN181162_c0_g2_i1	4_TRINITY_DN177453_c0_g1_i1	15	34
1_TRINITY_DN182323_c1_g7_i7	4_TRINITY_DN113016_c0_g1_i1	11	26
1_TRINITY_DN182323_c1_g7_i7	4_TRINITY_DN136881_c0_g3_i1	13	29
1_TRINITY_DN182323_c1_g7_i7	4_TRINITY_DN149306_c0_g2_i1	12	26
1_TRINITY_DN182323_c1_g7_i7	4_TRINITY_DN159040_c0_g1_i1	13	24
1_TRINITY_DN182323_c1_g7_i7	4_TRINITY_DN169625_c1_g2_i1	10	25
1_TRINITY_DN182323_c1_g7_i7	4_TRINITY_DN170522_c0_g2_i1	10	24
1_TRINITY_DN182323_c1_g7_i7	4_TRINITY_DN172862_c0_g1_i1	12	27
1_TRINITY_DN182323_c1_g7_i7	4_TRINITY_DN177453_c0_g1_i1	14	28
1_TRINITY_DN186503_c2_g1_i1	4_TRINITY_DN113016_c0_g1_i1	8	21
1_TRINITY_DN186503_c2_g1_i1	4_TRINITY_DN136881_c0_g3_i1	10	22
1_TRINITY_DN186503_c2_g1_i1	4_TRINITY_DN149306_c0_g2_i1	10	22
1_TRINITY_DN186503_c2_g1_i1	4_TRINITY_DN159040_c0_g1_i1	10	20
1_TRINITY_DN186503_c2_g1_i1	4_TRINITY_DN169625_c1_g2_i1	8	22
1_TRINITY_DN186503_c2_g1_i1	4_TRINITY_DN170522_c0_g2_i1	9	22
1_TRINITY_DN186503_c2_g1_i1	4_TRINITY_DN172862_c0_g1_i1	11	23
1_TRINITY_DN186503_c2_g1_i1	4_TRINITY_DN177453_c0_g1_i1	8	21
1 vs. 4	Mean	11.9115	27.5104
	Standard deviation	1.9219	3.68809
2_TRINITY_DN101677_c0_g1_i1	4_TRINITY_DN113016_c0_g1_i1	11	30
2_TRINITY_DN101677_c0_g1_i1	4_TRINITY_DN136881_c0_g3_i1	13	31
2_TRINITY_DN101677_c0_g1_i1	4_TRINITY_DN149306_c0_g2_i1	15	35
2_TRINITY_DN101677_c0_g1_i1	4_TRINITY_DN159040_c0_g1_i1	11	27
2_TRINITY_DN101677_c0_g1_i1	4_TRINITY_DN169625_c1_g2_i1	13	34
2_TRINITY_DN101677_c0_g1_i1	4_TRINITY_DN170522_c0_g2_i1	11	28
2_TRINITY_DN101677_c0_g1_i1	4_TRINITY_DN172862_c0_g1_i1	13	31
2_TRINITY_DN101677_c0_g1_i1	4_TRINITY_DN177453_c0_g1_i1	13	31
2_TRINITY_DN109505_c1_g1_i1	4_TRINITY_DN113016_c0_g1_i1	14	29
2_TRINITY_DN109505_c1_g1_i1	4_TRINITY_DN136881_c0_g3_i1	12	28
2_TRINITY_DN109505_c1_g1_i1	4_TRINITY_DN149306_c0_g2_i1	16	31
2_TRINITY_DN109505_c1_g1_i1	4_TRINITY_DN159040_c0_g1_i1	9	25
2_TRINITY_DN109505_c1_g1_i1	4_TRINITY_DN169625_c1_g2_i1	15	32
2_TRINITY_DN109505_c1_g1_i1	4_TRINITY_DN170522_c0_g2_i1	11	29
2_TRINITY_DN109505_c1_g1_i1	4_TRINITY_DN172862_c0_g1_i1	12	29
2_TRINITY_DN109505_c1_g1_i1	4_TRINITY_DN177453_c0_g1_i1	15	32
2_TRINITY_DN151046_c0_g1_i1	4_TRINITY_DN113016_c0_g1_i1	14	33
2_TRINITY_DN151046_c0_g1_i1	4_TRINITY_DN136881_c0_g3_i1	15	35
2_TRINITY_DN151046_c0_g1_i1	4_TRINITY_DN149306_c0_g2_i1	16	33
2_TRINITY_DN151046_c0_g1_i1	4_TRINITY_DN159040_c0_g1_i1	15	36
2_TRINITY_DN151046_c0_g1_i1	4_TRINITY_DN169625_c1_g2_i1	14	35
2_TRINITY_DN151046_c0_g1_i1	4_TRINITY_DN170522_c0_g2_i1	15	34
2_TRINITY_DN151046_c0_g1_i1	4_TRINITY_DN172862_c0_g1_i1	14	33
2_TRINITY_DN151046_c0_g1_i1	4_TRINITY_DN177453_c0_g1_i1	16	37
2_TRINITY_DN248782_c0_g1_i1	4_TRINITY_DN113016_c0_g1_i1	12	28
2_TRINITY_DN248782_c0_g1_i1	4_TRINITY_DN136881_c0_g3_i1	13	31
2_TRINITY_DN248782_c0_g1_i1	4_TRINITY_DN149306_c0_g2_i1	13	28
2_TRINITY_DN248782_c0_g1_i1	4_TRINITY_DN159040_c0_g1_i1	13	29
2_TRINITY_DN248782_c0_g1_i1	4_TRINITY_DN169625_c1_g2_i1	10	26
2_TRINITY_DN248782_c0_g1_i1	4_TRINITY_DN170522_c0_g2_i1	16	31
2_TRINITY_DN248782_c0_g1_i1	4_TRINITY_DN172862_c0_g1_i1	11	27
2_TRINITY_DN248782_c0_g1_i1	4_TRINITY_DN177453_c0_g1_i1	17	31
2_TRINITY_DN97579_c0_g1_i1	4_TRINITY_DN113016_c0_g1_i1	13	30
2_TRINITY_DN97579_c0_g1_i1	4_TRINITY_DN136881_c0_g3_i1	13	31
2_TRINITY_DN97579_c0_g1_i1	4_TRINITY_DN149306_c0_g2_i1	13	29
2_TRINITY_DN97579_c0_g1_i1	4_TRINITY_DN159040_c0_g1_i1	11	27
2_TRINITY_DN97579_c0_g1_i1	4_TRINITY_DN169625_c1_g2_i1	13	29
2_TRINITY_DN97579_c0_g1_i1	4_TRINITY_DN170522_c0_g2_i1	11	29
2_TRINITY_DN97579_c0_g1_i1	4_TRINITY_DN172862_c0_g1_i1	14	33
2_TRINITY_DN97579_c0_g1_i1	4_TRINITY_DN177453_c0_g1_i1	13	30
2 vs. 4	Mean	13.225	30.675
	Standard deviation	1.86035	2.84999
3_TRINITY_DN108712_c1_g1_i1	4_TRINITY_DN113016_c0_g1_i1	9	22
3_TRINITY_DN108712_c1_g1_i1	4_TRINITY_DN136881_c0_g3_i1	11	22
3_TRINITY_DN108712_c1_g1_i1	4_TRINITY_DN149306_c0_g2_i1	10	24
3_TRINITY_DN108712_c1_g1_i1	4_TRINITY_DN159040_c0_g1_i1	9	22
3_TRINITY_DN108712_c1_g1_i1	4_TRINITY_DN169625_c1_g2_i1	10	23
3_TRINITY_DN108712_c1_g1_i1	4_TRINITY_DN170522_c0_g2_i1	10	23
3_TRINITY_DN108712_c1_g1_i1	4_TRINITY_DN172862_c0_g1_i1	11	23
3_TRINITY_DN108712_c1_g1_i1	4_TRINITY_DN177453_c0_g1_i1	10	24
3_TRINITY_DN153617_c0_g2_i2	4_TRINITY_DN113016_c0_g1_i1	8	18
3_TRINITY_DN153617_c0_g2_i2	4_TRINITY_DN136881_c0_g3_i1	10	22
3_TRINITY_DN153617_c0_g2_i2	4_TRINITY_DN149306_c0_g2_i1	9	21
3_TRINITY_DN153617_c0_g2_i2	4_TRINITY_DN159040_c0_g1_i1	9	21
3_TRINITY_DN153617_c0_g2_i2	4_TRINITY_DN169625_c1_g2_i1	8	20
3_TRINITY_DN153617_c0_g2_i2	4_TRINITY_DN170522_c0_g2_i1	8	19
3_TRINITY_DN153617_c0_g2_i2	4_TRINITY_DN172862_c0_g1_i1	9	20
3_TRINITY_DN153617_c0_g2_i2	4_TRINITY_DN177453_c0_g1_i1	7	20
3_TRINITY_DN170202_c1_g1_i2	4_TRINITY_DN113016_c0_g1_i1	8	21
3_TRINITY_DN170202_c1_g1_i2	4_TRINITY_DN136881_c0_g3_i1	12	23
3_TRINITY_DN170202_c1_g1_i2	4_TRINITY_DN149306_c0_g2_i1	9	24
3_TRINITY_DN170202_c1_g1_i2	4_TRINITY_DN159040_c0_g1_i1	9	22
3_TRINITY_DN170202_c1_g1_i2	4_TRINITY_DN169625_c1_g2_i1	9	25
3_TRINITY_DN170202_c1_g1_i2	4_TRINITY_DN170522_c0_g2_i1	11	22
3_TRINITY_DN170202_c1_g1_i2	4_TRINITY_DN172862_c0_g1_i1	11	24
3_TRINITY_DN170202_c1_g1_i2	4_TRINITY_DN177453_c0_g1_i1	9	23
3_TRINITY_DN184913_c1_g2_i6	4_TRINITY_DN113016_c0_g1_i1	6	14
3_TRINITY_DN184913_c1_g2_i6	4_TRINITY_DN136881_c0_g3_i1	6	14
3_TRINITY_DN184913_c1_g2_i6	4_TRINITY_DN149306_c0_g2_i1	6	15
3_TRINITY_DN184913_c1_g2_i6	4_TRINITY_DN159040_c0_g1_i1	5	14
3_TRINITY_DN184913_c1_g2_i6	4_TRINITY_DN169625_c1_g2_i1	6	14
3_TRINITY_DN184913_c1_g2_i6	4_TRINITY_DN170522_c0_g2_i1	6	14
3_TRINITY_DN184913_c1_g2_i6	4_TRINITY_DN172862_c0_g1_i1	6	14
3_TRINITY_DN184913_c1_g2_i6	4_TRINITY_DN177453_c0_g1_i1	5	14
3 vs. 4	Mean	8.5	20.0312
	Standard deviation	1.93441	3.78012
	Overall mean	11.708	26.256
	Overall standard deviation	2.99544	5.67582
